# Supplementary material for: p21 restricts influenza A virus by perturbing the viral polymerase complex and upregulating type I interferon signaling
Source: PLoS Pathog. 2022 Feb 18;18(2):e1010295. doi: 10.1371/journal.ppat.1010295 (PMC8920271; doi:10.1371/journal.ppat.1010295)
Supplement: S2 Table — (XLSX) [file ppat.1010295.s011.xlsx]

## Sheet: proteinGroups
Protein	Protein Name	Gene Name	Function	ProteinGroup	FastaHeaders	Proteins	Peptides	RazorUniquePeptides	UniquePeptides	Coverage	MolWeight	iBAQ I1_1	iBAQ I1_2	iBAQ IgG	LFQ intensity I1-1	LFQ intensity I1-2	LFQ intensity IgG	Identified or Quantified
A0A024R1N1	Myosin, heavy polypeptide 9, non-muscle, isoform CRA_a	MYH9		A0A024R1N1;P35579;Q86XU5;B4E3S1;Q6ZNL4;Q5BKV1;B1AH99;Q2PS10;A8CLL2;B4DFX9;B4DRV3;B4E0I9;REV__B4DQZ7;REV__S4R3H4;REV__E7EQT4;REV__Q9UKV3;Q59EV3;A5YM51;V9HWC1;A0A087X0T3;P12883;P13535;Q9UKX3;Q9Y623;P12882;P11055;Q9UKX2;A7E2Y1	A0A024R1N1_HUMAN Myosin, heavy polypeptide 9, non-muscle, isoform CRA_a OS=Homo sapiens OX=9606 GN=MYH9 PE=3 SV=1;MYH9_HUMAN Myosin-9 OS=Homo sapiens OX=9606 GN=MYH9 PE=1 SV=4;Q86XU5_HUMAN MYH9 protein (Fragment) OS=Homo sapiens OX=9606 GN=MYH9 PE=2 SV=1	28	179	179	16	71	226.53	10551000000	12046000000	12258000000	965550000000	967350000000	1138900000000	Quantified
P63261	Actin, cytoplasmic 2	ACTG1	FUNCTION: Actins are highly conserved proteins that are involved in various types of cell motility and are ubiquitously expressed in all eukaryotic cells. {ECO:0000305|PubMed:29581253}.	P63261;B4E3A4;B4DVQ0;I3L3I0;I3L1U9;I3L4N8;K7EM38;I3L3R2;J3KT65;A1E282	ACTG_HUMAN Actin, cytoplasmic 2 OS=Homo sapiens OX=9606 GN=ACTG1 PE=1 SV=1;B4E3A4_HUMAN cDNA FLJ57283, highly similar to Actin, cytoplasmic 2 OS=Homo sapiens OX=9606 PE=2 SV=1;B4DVQ0_HUMAN cDNA FLJ58286, highly similar to Actin, cytoplasmic 2 OS=Homo sapie	10	21	21	1	69.1	41.792	8767500000	14014000000	16329000000	178900000000	187260000000	235740000000	Quantified
P35580	Myosin-10	MYH10	FUNCTION: Cellular myosin that appears to play a role in cytokinesis, cell shape, and specialized functions such as secretion and capping. Involved with LARP6 in the stabilization of type I collagen mRNAs for CO1A1 and CO1A2. During cell spreading, plays an important role in cytoskeleton reorganization, focal contacts formation (in the central part but not the margins of spreading cells), and lam…	P35580;E7ERA5;G1UI33;Q9UE82;Q68D89;P13533;Q9UMG3;A5XEH4;REV__Q8IYT3	MYH10_HUMAN Myosin-10 OS=Homo sapiens OX=9606 GN=MYH10 PE=1 SV=3	9	135	115	107	61.7	229	840420000	1001500000	930600000	85110000000	84701000000	86734000000	Quantified
B2RA03	cDNA, FLJ94640, highly similar to Homo sapiens keratin 18 (KRT18), mRNA			B2RA03;A0A024RAY2;P05783;F8VZY9;I6L965;CON__H-INV:HIT000015463;Q8N7Q0;CON__Q92764;CON__Q14525;Q6A165;CON__Q9UE12;CON__Q15323;CON__A2A5Y0;CON__Q14532;CON__A2AB72;CON__O76015;CON__O76013;CON__O76014;CON__REFSEQ:XP_986630;Q14525;Q15323;Q14532;O76014;O76015;O76013	B2RA03_HUMAN cDNA, FLJ94640, highly similar to Homo sapiens keratin 18 (KRT18), mRNA OS=Homo sapiens OX=9606 PE=2 SV=1;A0A024RAY2_HUMAN Keratin 18, isoform CRA_a OS=Homo sapiens OX=9606 GN=KRT18 PE=3 SV=1;K1C18_HUMAN Keratin, type I cytoskeletal 18 OS=Homo	25	37	36	20	81.9	48.029	3396000000	3968800000	4231600000	81016000000	85268000000	102420000000	Quantified
D9YZV5	Tropomyosin 1 (Alpha) isoform 4	TPM1		D9YZV5;Q15657	D9YZV5_HUMAN Tropomyosin 1 (Alpha) isoform 4 OS=Homo sapiens OX=9606 GN=TPM1 PE=3 SV=1;Q15657_HUMAN Tropomyosin isoform OS=Homo sapiens OX=9606 PE=2 SV=1	2	30	30	0	71.5	32.876	3399600000	3450100000	1676100000	51756000000	48083000000	25949000000	Quantified
P62269	40S ribosomal protein S18	RPS18	FUNCTION: Located at the top of the head of the 40S subunit, it contacts several helices of the 18S rRNA. {ECO:0000250}.	P62269;A0A0G2JQH2;Q5GGW2;J3JS69	RS18_HUMAN 40S ribosomal protein S18 OS=Homo sapiens OX=9606 GN=RPS18 PE=1 SV=3	4	15	15	15	58.6	17.718	5281700000	8406400000	5366500000	42185000000	59143000000	49927000000	Quantified
F8W1R7	Myosin light polypeptide 6	MYL6		F8W1R7;G3V1V0;P60660;J3KND3;B7Z6Z4;F8VPF3;G3V1Y7;H0YI43	F8W1R7_HUMAN Myosin light polypeptide 6 OS=Homo sapiens OX=9606 GN=MYL6 PE=1 SV=1;G3V1V0_HUMAN Myosin light polypeptide 6 OS=Homo sapiens OX=9606 GN=MYL6 PE=1 SV=1;MYL6_HUMAN Myosin light polypeptide 6 OS=Homo sapiens OX=9606 GN=MYL6 PE=1 SV=2;J3KND3_HUMAN	8	9	7	1	62.8	16.29	4366000000	7265000000	633800000	38846000000	59649000000	4381500000	Quantified
Q15149	Plectin	PLEC	FUNCTION: Interlinks intermediate filaments with microtubules and microfilaments and anchors intermediate filaments to desmosomes or hemidesmosomes. Could also bind muscle proteins such as actin to membrane complexes in muscle. May be involved not only in the filaments network, but also in the regulation of their dynamics. Structural component of muscle. Isoform 9 plays a major role in the mainte…	Q15149;H0YDN1;D3DWL0;Q96IE3;E9PMV1;E9PKG0;A0A075B730;P58107;E9PIA2;E9PQ28;A0A5F9ZGX0;H3BPE1;H3BQK9;Q9UPN3	PLEC_HUMAN Plectin OS=Homo sapiens OX=9606 GN=PLEC PE=1 SV=3;H0YDN1_HUMAN Plectin OS=Homo sapiens OX=9606 GN=PLEC PE=1 SV=9	14	248	248	248	58.4	531.78	116120000	154000000	161250000	34748000000	37601000000	43496000000	Quantified
F5H6E2	Unconventional myosin-Ic	MYO1C		F5H6E2;O00159;B7Z3E5;I3L501	F5H6E2_HUMAN Unconventional myosin-Ic OS=Homo sapiens OX=9606 GN=MYO1C PE=1 SV=1;MYO1C_HUMAN Unconventional myosin-Ic OS=Homo sapiens OX=9606 GN=MYO1C PE=1 SV=4;B7Z3E5_HUMAN cDNA FLJ53573, highly similar to Myosin Ic OS=Homo sapiens OX=9606 PE=2 SV=1	4	51	51	1	55.4	118.99	651280000	644750000	635920000	33838000000	29270000000	33806000000	Quantified
Q96IR1	RPS4X protein (Fragment)	RPS4X		Q96IR1;B2R491;P62701;Q53HV1;B7Z1M6	Q96IR1_HUMAN RPS4X protein (Fragment) OS=Homo sapiens OX=9606 GN=RPS4X PE=2 SV=2;B2R491_HUMAN 40S ribosomal protein S4 OS=Homo sapiens OX=9606 GN=RPS4X PE=2 SV=1;RS4X_HUMAN 40S ribosomal protein S4, X isoform OS=Homo sapiens OX=9606 GN=RPS4X PE=1 SV=2;Q53H	5	17	17	8	62.1	27.259	2150900000	1334400000	1118200000	31683000000	15926000000	17848000000	Quantified
P62851	40S ribosomal protein S25	RPS25		P62851;E9PQK3;E9PK60	RS25_HUMAN 40S ribosomal protein S25 OS=Homo sapiens OX=9606 GN=RPS25 PE=1 SV=1	3	7	7	7	44.8	13.742	6449600000	10583000000	9571200000	31217000000	48615000000	41892000000	Quantified
Q7Z406	Myosin-14	MYH14	FUNCTION: Cellular myosin that appears to play a role in cytokinesis, cell shape, and specialized functions such as secretion and capping. {ECO:0000250}.	Q7Z406;A0A0C4DFM8;A1L2Z2;B4E177;B3KV65	MYH14_HUMAN Myosin-14 OS=Homo sapiens OX=9606 GN=MYH14 PE=1 SV=2	5	99	87	50	51.7	227.87	322420000	359620000	274760000	30159000000	28534000000	25055000000	Quantified
Q6FH11	Heme oxygenase	HMOX1	FUNCTION: Heme oxygenase cleaves the heme ring at the alpha methene bridge to form biliverdin. Biliverdin is subsequently converted to bilirubin by biliverdin reductase. {ECO:0000256|PIRNR:PIRNR000343}.	Q6FH11;B2R7U4;P09601;Q96DI8;F2YMD9;B1AHA8;D2K7W4	Q6FH11_HUMAN Heme oxygenase OS=Homo sapiens OX=9606 GN=HMOX1 PE=2 SV=1;B2R7U4_HUMAN Heme oxygenase OS=Homo sapiens OX=9606 PE=2 SV=1;HMOX1_HUMAN Heme oxygenase 1 OS=Homo sapiens OX=9606 GN=HMOX1 PE=1 SV=1;Q96DI8_HUMAN Heme oxygenase OS=Homo sapiens OX=9606	7	13	13	13	51	32.818	2013900000	22147000	0	26966000000	286170000		Quantified
A0A024RB31	Myosin, light polypeptide 6B, alkali, smooth muscle and non-muscle, isoform CRA_a	MYL6B		A0A024RB31;P14649;B4E368;F8W1I5	A0A024RB31_HUMAN Myosin, light polypeptide 6B, alkali, smooth muscle and non-muscle, isoform CRA_a OS=Homo sapiens OX=9606 GN=MYL6B PE=4 SV=1;MYL6B_HUMAN Myosin light chain 6B OS=Homo sapiens OX=9606 GN=MYL6B PE=1 SV=1;B4E368_HUMAN cDNA FLJ60058, highly si	4	11	11	9	56.2	22.764	1819500000	2432600000	401500000	25656000000	26739000000	6227400000	Quantified
M0R0F0	40S ribosomal protein S5 (Fragment)	RPS5		M0R0F0;A0A024R4Q8;P46782;Q53G25;M0R0R2;M0QZN2;Q59EK8	M0R0F0_HUMAN 40S ribosomal protein S5 (Fragment) OS=Homo sapiens OX=9606 GN=RPS5 PE=1 SV=1;A0A024R4Q8_HUMAN Ribosomal protein S5, isoform CRA_a OS=Homo sapiens OX=9606 GN=RPS5 PE=3 SV=1;RS5_HUMAN 40S ribosomal protein S5 OS=Homo sapiens OX=9606 GN=RPS5 PE=	7	12	12	12	56.5	22.391	2413500000	1748800000	21270000	25409000000	12175000000	264240000	Quantified
J3QRS3	Myosin regulatory light chain 12A	MYL12A		J3QRS3;P19105;Q53HL1;Q2F834;J3KTJ1	J3QRS3_HUMAN Myosin regulatory light chain 12A OS=Homo sapiens OX=9606 GN=MYL12A PE=1 SV=1;ML12A_HUMAN Myosin regulatory light chain 12A OS=Homo sapiens OX=9606 GN=MYL12A PE=1 SV=2;Q53HL1_HUMAN Myosin regulatory light chain MRCL3 variant (Fragment) OS=Homo	5	12	12	1	81.4	20.457	2958100000	5758200000	3286700000	25400000000	40154000000	25758000000	Quantified
P62249	40S ribosomal protein S16	RPS16		P62249;M0R210;M0R3H0;M0R1M5;Q6IPX4;M0QX76;B4DP32	RS16_HUMAN 40S ribosomal protein S16 OS=Homo sapiens OX=9606 GN=RPS16 PE=1 SV=2;M0R210_HUMAN 40S ribosomal protein S16 OS=Homo sapiens OX=9606 GN=RPS16 PE=1 SV=1;M0R3H0_HUMAN 40S ribosomal protein S16 OS=Homo sapiens OX=9606 GN=RPS16 PE=1 SV=1;M0R1M5_HUMAN	7	14	14	14	71.2	16.445	2283100000	3001900000	163520000	25337000000	26991000000	1967200000	Quantified
E9PDF6	Unconventional myosin-Ib	MYO1B		E9PDF6;B0I1S9;O43795;B3KQI2;E7EQD9;Q05CR5;H7C2Y7;C9JYW1;C9JUP5;A0A0U1RRI3;Q14777;Q13871;A0A140TA25;Q8N1T3	E9PDF6_HUMAN Unconventional myosin-Ib OS=Homo sapiens OX=9606 GN=MYO1B PE=1 SV=1;B0I1S9_HUMAN MYO1B variant protein OS=Homo sapiens OX=9606 GN=MYO1B PE=2 SV=1;MYO1B_HUMAN Unconventional myosin-Ib OS=Homo sapiens OX=9606 GN=MYO1B PE=1 SV=3	14	56	56	49	53.2	128.48	361930000	371100000	447430000	22136000000	18766000000	25697000000	Quantified
J3KN67	Tropomyosin alpha-3 chain	TPM3		J3KN67	J3KN67_HUMAN Tropomyosin alpha-3 chain OS=Homo sapiens OX=9606 GN=TPM3 PE=1 SV=1	1	29	19	0	65.6	33.222	1321200000	1523000000	727290000	21538000000	19177000000	12722000000	Quantified
A0A0S2Z4G4	Tropomyosin 3 isoform 1 (Fragment)	TPM3		A0A0S2Z4G4;B2RDE1;A0A087WWU8;Q5HYB6;B4DWT5;Q8NAG3;B4DQ80;D6R904;Q6LDX7;Q8NI98;A0A024R4K5;A0A494C0G0;Q5VU61	A0A0S2Z4G4_HUMAN Tropomyosin 3 isoform 1 (Fragment) OS=Homo sapiens OX=9606 GN=TPM3 PE=2 SV=1;B2RDE1_HUMAN cDNA, FLJ96568, highly similar to Homo sapiens tropomyosin 3 (TPM3), mRNA OS=Homo sapiens OX=9606 PE=2 SV=1;A0A087WWU8_HUMAN Tropomyosin alpha-3 chai	13	29	6	0	73.4	29.032	1390600000	1283000000	531350000	21269000000	17121000000	7719400000	Quantified
V9HW56	Epididymis secretory protein Li 108	HEL-S-108		V9HW56;P67936;B4DVY2;A0A2R8YE05;K7ENT6;A0A5F9UN72;B4DTB1;K7EPB9	V9HW56_HUMAN Epididymis secretory protein Li 108 OS=Homo sapiens OX=9606 GN=HEL-S-108 PE=2 SV=1;TPM4_HUMAN Tropomyosin alpha-4 chain OS=Homo sapiens OX=9606 GN=TPM4 PE=1 SV=3;B4DVY2_HUMAN cDNA FLJ54184, highly similar to Tropomyosin alpha-4 chain OS=Homo s	8	24	15	2	64.9	28.521	1447700000	1548600000	731710000	20882000000	18631000000	10493000000	Quantified
Q8IVF2	Protein AHNAK2	AHNAK2		Q8IVF2	AHNK2_HUMAN Protein AHNAK2 OS=Homo sapiens OX=9606 GN=AHNAK2 PE=1 SV=2	1	150	150	149	52	616.62	70821000	172820000	5013900	20587000000	43243000000	1484900000	Quantified
F5H5D3	Tubulin alpha chain	TUBA1C	FUNCTION: Tubulin is the major constituent of microtubules. It binds two moles of GTP, one at an exchangeable site on the beta chain and one at a non-exchangeable site on the alpha chain. {ECO:0000256|RuleBase:RU000352, ECO:0000256|SAAS:SAAS00392176}.	F5H5D3;Q9BQE3;Q53GA7;B7Z1K5;Q8N532;A0A1W2PQM2	F5H5D3_HUMAN Tubulin alpha chain OS=Homo sapiens OX=9606 GN=TUBA1C PE=1 SV=1;TBA1C_HUMAN Tubulin alpha-1C chain OS=Homo sapiens OX=9606 GN=TUBA1C PE=1 SV=1;Q53GA7_HUMAN Tubulin alpha chain (Fragment) OS=Homo sapiens OX=9606 PE=2 SV=1;B7Z1K5_HUMAN Tubulin a	6	18	18	2	45.7	57.73	801450000	1087500000	818590000	19931000000	23279000000	21602000000	Quantified
Q9UJV9	Probable ATP-dependent RNA helicase DDX41	DDX41	FUNCTION: Probable ATP-dependent RNA helicase. Is required during post-transcriptional gene expression. May be involved in pre-mRNA splicing. {ECO:0000269|PubMed:25920683}.	Q9UJV9;Q53HI2;B3KRK2;A0A499FJW5;D6RGI7;H0Y8L8;H0YA06;D6RD33	DDX41_HUMAN Probable ATP-dependent RNA helicase DDX41 OS=Homo sapiens OX=9606 GN=DDX41 PE=1 SV=2;Q53HI2_HUMAN DEAD-box protein abstrakt variant (Fragment) OS=Homo sapiens OX=9606 PE=2 SV=1;B3KRK2_HUMAN DEAD (Asp-Glu-Ala-Asp) box polypeptide 41, isoform CRA	8	50	50	50	78	69.837	493670000	778020000	675190000	19473000000	26308000000	27429000000	Quantified
A6XND1	Insulin-like growth factor binding protein 3 isoform b	IGFBP3		A6XND1;A6XND0;P17936;B4DP07;B3KTQ0;B3KVF9;B4DN53;B3KWK7;A6XNC9;B3KRZ1;H0Y5K2;B3KVY6;B3KTS0;H0Y485;C9JMX4	A6XND1_HUMAN Insulin-like growth factor binding protein 3 isoform b OS=Homo sapiens OX=9606 GN=IGFBP3 PE=1 SV=1;A6XND0_HUMAN Insulin-like growth factor-binding protein 3 OS=Homo sapiens OX=9606 GN=IGFBP3 PE=1 SV=1;IBP3_HUMAN Insulin-like growth factor-bind	15	21	21	5	76.8	28.98	1008500000	1702500000	1248000000	19037000000	18338000000	23559000000	Quantified
P23396	40S ribosomal protein S3	RPS3	FUNCTION: Involved in translation as a component of the 40S small ribosomal subunit (PubMed:8706699). Has endonuclease activity and plays a role in repair of damaged DNA (PubMed:7775413). Cleaves phosphodiester bonds of DNAs containing altered bases with broad specificity and cleaves supercoiled DNA more efficiently than relaxed DNA (PubMed:15707971). Displays high binding affinity for 7,8-dihydr…	P23396;Q53G83;E9PL09;E9PPU1;H0YEU2;F2Z2S8;H0YCJ7;Q9NQS8;H0YF32;E9PQ96;E9PJH4;E9PK82;A7E2S3;E9PSF4;E9PQX2;H0YES8;E9PJN9	RS3_HUMAN 40S ribosomal protein S3 OS=Homo sapiens OX=9606 GN=RPS3 PE=1 SV=2;Q53G83_HUMAN Ribosomal protein S3 variant (Fragment) OS=Homo sapiens OX=9606 PE=2 SV=1;E9PL09_HUMAN 40S ribosomal protein S3 OS=Homo sapiens OX=9606 GN=RPS3 PE=1 SV=1;E9PPU1_HUMAN	17	18	18	18	74.5	26.688	1091200000	497380000	906400000	18979000000	8453400000	14208000000	Quantified
A0A087WXM6	60S ribosomal protein L17 (Fragment)	RPL17		A0A087WXM6;J3QQT2;J3KRX5;A0A024R261;A0A0A6YYL6;P18621;J3QLC8;A0A0A0MRF8;J3KRB3;A0A087WWH0;J3QS96;A0A087WY81;J3KSJ0;A4D1R6;A4D1R5	A0A087WXM6_HUMAN 60S ribosomal protein L17 (Fragment) OS=Homo sapiens OX=9606 GN=RPL17 PE=1 SV=1;J3QQT2_HUMAN 60S ribosomal protein L17 (Fragment) OS=Homo sapiens OX=9606 GN=RPL17 PE=1 SV=1;J3KRX5_HUMAN 60S ribosomal protein L17 (Fragment) OS=Homo sapiens	15	9	9	9	51.5	19.586	1495500000	1037300000	17656000	17155000000	2500500000	367130000	Quantified
F8W7C6	60S ribosomal protein L10	RPL10		F8W7C6;A0A087WV22;H7C123;H7C2C5;X5D7P1;Q96L21;H7C2U2	F8W7C6_HUMAN 60S ribosomal protein L10 OS=Homo sapiens OX=9606 GN=RPL10 PE=1 SV=2;A0A087WV22_HUMAN 60S ribosomal protein L10 OS=Homo sapiens OX=9606 GN=RPL10 PE=1 SV=1;H7C123_HUMAN 60S ribosomal protein L10 (Fragment) OS=Homo sapiens OX=9606 GN=RPL10 PE=1	7	12	12	2	55.2	18.565	2791800000	1579500000	193690000	16983000000	9120100000	1357100000	Quantified
Q13813	Spectrin alpha chain, non-erythrocytic 1	SPTAN1	FUNCTION: Fodrin, which seems to be involved in secretion, interacts with calmodulin in a calcium-dependent manner and is thus candidate for the calcium-dependent movement of the cytoskeleton at the membrane.	Q13813;A0A0D9SGF6;B4DGT1	SPTN1_HUMAN Spectrin alpha chain, non-erythrocytic 1 OS=Homo sapiens OX=9606 GN=SPTAN1 PE=1 SV=3;A0A0D9SGF6_HUMAN Spectrin alpha chain, non-erythrocytic 1 OS=Homo sapiens OX=9606 GN=SPTAN1 PE=1 SV=1;B4DGT1_HUMAN cDNA FLJ59116, highly similar to Spectrin al	3	113	113	2	53.2	284.54	116250000	134250000	86148000	16828000000	16098000000	11985000000	Quantified
A8K517	Ribosomal protein S23, isoform CRA_a	RPS23		A8K517;P62266;D6RD47;D6RDJ2;D6RIX0;D6R9I7	A8K517_HUMAN Ribosomal protein S23, isoform CRA_a OS=Homo sapiens OX=9606 GN=RPS23 PE=2 SV=1;RS23_HUMAN 40S ribosomal protein S23 OS=Homo sapiens OX=9606 GN=RPS23 PE=1 SV=3;D6RD47_HUMAN 40S ribosomal protein S23 OS=Homo sapiens OX=9606 GN=RPS23 PE=1 SV=1	6	7	7	7	49	15.807	2558200000	3009100000	2365000000	16152000000	13610000000	11302000000	Quantified
P49756	RNA-binding protein 25	RBM25	FUNCTION: RNA-binding protein that acts as a regulator of alternative pre-mRNA splicing. Involved in apoptotic cell death through the regulation of the apoptotic factor BCL2L1 isoform expression. Modulates the ratio of proapoptotic BCL2L1 isoform S to antiapoptotic BCL2L1 isoform L mRNA expression. When overexpressed, stimulates proapoptotic BCL2L1 isoform S 5'-splice site (5'-ss) selection, wher…	P49756;E9PQU5;Q16083;E9PSE8;H0YE46	RBM25_HUMAN RNA-binding protein 25 OS=Homo sapiens OX=9606 GN=RBM25 PE=1 SV=3	5	45	45	45	43.1	100.18	489150000	893720000	995330000	15091000000	22793000000	33242000000	Quantified
Q96AG4	Leucine-rich repeat-containing protein 59	LRRC59	FUNCTION: Required for nuclear import of FGF1, but not that of FGF2. Might regulate nuclear import of exogenous FGF1 by facilitating interaction with the nuclear import machinery and by transporting cytosolic FGF1 to, and possibly through, the nuclear pores. {ECO:0000269|PubMed:22321063}.	Q96AG4;I3L223	LRC59_HUMAN Leucine-rich repeat-containing protein 59 OS=Homo sapiens OX=9606 GN=LRRC59 PE=1 SV=1	2	13	13	13	48.5	34.93	1079700000	686950000	682180000	14788000000	7778000000	9337300000	Quantified
B2R4S9	Histone H2B	HIST1H2BC		B2R4S9;A8K9J7;A0A024RCL8;A0A024RCJ9;A0A024QZZ7;I6L9F7;U3KQK0;B4DR52;Q99879;Q99877;Q93079;Q5QNW6;P62807;P58876;P57053;O60814;Q0D2M2;L0R4T3;A0A2R8Y619	B2R4S9_HUMAN Histone H2B OS=Homo sapiens OX=9606 GN=HIST1H2BC PE=2 SV=1;A8K9J7_HUMAN Histone H2B OS=Homo sapiens OX=9606 PE=2 SV=1;A0A024RCL8_HUMAN Histone H2B OS=Homo sapiens OX=9606 GN=HIST1H2BK PE=3 SV=1;A0A024RCJ9_HUMAN Histone H2B OS=Homo sapiens OX=9	19	8	8	0	53.2	13.906	2067600000	1620600000	444500000	13357000000	12371000000	746900000	Quantified
P05141	ADP/ATP translocase 2	SLC25A5	FUNCTION: Catalyzes the exchange of cytoplasmic ADP with mitochondrial ATP across the mitochondrial inner membrane. As part of the mitotic spindle-associated MMXD complex it may play a role in chromosome segregation. {ECO:0000269|PubMed:20797633}.	P05141;Q6NVC0	ADT2_HUMAN ADP/ATP translocase 2 OS=Homo sapiens OX=9606 GN=SLC25A5 PE=1 SV=7;Q6NVC0_HUMAN SLC25A5 protein (Fragment) OS=Homo sapiens OX=9606 GN=SLC25A5 PE=2 SV=1	2	13	13	6	40.6	32.852	731050000	384600000	614020000	13088000000	6858100000	11084000000	Quantified
D6W5B9	Spectrin, beta, non-erythrocytic 1, isoform CRA_d	SPTBN1		D6W5B9;B2ZZ89;Q01082;D6W5C0;A0A087WUZ3;K9MS24;F8W6C1;B4DIF8;A4QPE4;O15020;B2RMN7;A0A024R674;Q59FP5;P11277;Q8WYB3	D6W5B9_HUMAN Spectrin, beta, non-erythrocytic 1, isoform CRA_d OS=Homo sapiens OX=9606 GN=SPTBN1 PE=4 SV=1;B2ZZ89_HUMAN Spectrin beta chain OS=Homo sapiens OX=9606 GN=SPTBN1 PE=2 SV=1;SPTB2_HUMAN Spectrin beta chain, non-erythrocytic 1 OS=Homo sapiens OX=9	15	99	99	99	52.1	274.61	84081000	100370000	70504000	12270000000	11841000000	9003700000	Quantified
A0A024R1N4	X-ray repair complementing defective repair in Chinese hamster cells 6 (Ku autoantigen, 70kDa), isoform CRA_a	XRCC6		A0A024R1N4;P12956;B1AHC9;B2RDN9;B4DE32;Q6IC76	A0A024R1N4_HUMAN X-ray repair complementing defective repair in Chinese hamster cells 6 (Ku autoantigen, 70kDa), isoform CRA_a OS=Homo sapiens OX=9606 GN=XRCC6 PE=4 SV=1;XRCC6_HUMAN X-ray repair cross-complementing protein 6 OS=Homo sapiens OX=9606 GN=XRCC	6	35	35	10	56.7	69.842	339270000	437050000	477100000	10562000000	11787000000	15182000000	Quantified
P48047	ATP synthase subunit O, mitochondrial	ATP5PO	FUNCTION: Mitochondrial membrane ATP synthase (F(1)F(0) ATP synthase or Complex V) produces ATP from ADP in the presence of a proton gradient across the membrane which is generated by electron transport complexes of the respiratory chain. F-type ATPases consist of two structural domains, F(1) - containing the extramembraneous catalytic core and F(0) - containing the membrane proton channel, linke…	P48047;Q53HH2;A0A494C0K9;H7C0C1;H7C068;H7C086	ATPO_HUMAN ATP synthase subunit O, mitochondrial OS=Homo sapiens OX=9606 GN=ATP5PO PE=1 SV=1;Q53HH2_HUMAN Mitochondrial ATP synthase, O subunit variant (Fragment) OS=Homo sapiens OX=9606 PE=2 SV=1;A0A494C0K9_HUMAN ATP synthase subunit O, mitochondrial OS=H	6	10	10	10	62.4	23.277	837580000	552450000	0	10490000000	5144400000		Quantified
Q96HS1	Serine/threonine-protein phosphatase PGAM5, mitochondrial	PGAM5	FUNCTION: Displays phosphatase activity for serine/threonine residues, and, dephosphorylates and activates MAP3K5 kinase. Has apparently no phosphoglycerate mutase activity. May be regulator of mitochondrial dynamics. Substrate for a KEAP1-dependent ubiquitin ligase complex. Contributes to the repression of NFE2L2-dependent gene expression. Acts as a central mediator for programmed necrosis induc…	Q96HS1;F5GXG4	PGAM5_HUMAN Serine/threonine-protein phosphatase PGAM5, mitochondrial OS=Homo sapiens OX=9606 GN=PGAM5 PE=1 SV=2	2	17	17	17	60.2	32.004	533350000	271240000	272560000	9867500000	4162400000	5790100000	Quantified
P62081	40S ribosomal protein S7	RPS7	FUNCTION: Required for rRNA maturation. {ECO:0000269|PubMed:19061985}.	P62081;B5MCP9;A0A2R8Y623;Q59FS3	RS7_HUMAN 40S ribosomal protein S7 OS=Homo sapiens OX=9606 GN=RPS7 PE=1 SV=1;B5MCP9_HUMAN 40S ribosomal protein S7 OS=Homo sapiens OX=9606 GN=RPS7 PE=1 SV=1;A0A2R8Y623_HUMAN 40S ribosomal protein S7 (Fragment) OS=Homo sapiens OX=9606 GN=RPS7 PE=1 SV=1	4	10	10	10	60.8	22.127	862800000	577240000	13266000	8930700000	3997000000	190780000	Quantified
P35908	Keratin, type II cytoskeletal 2 epidermal	KRT2	FUNCTION: Probably contributes to terminal cornification (PubMed:1380918). Associated with keratinocyte activation, proliferation and keratinization (PubMed:12598329). Plays a role in the establishment of the epidermal barrier on plantar skin (By similarity). {ECO:0000250|UniProtKB:Q3TTY5, ECO:0000269|PubMed:12598329, ECO:0000269|PubMed:1380918}.	P35908	K22E_HUMAN Keratin, type II cytoskeletal 2 epidermal OS=Homo sapiens OX=9606 GN=KRT2 PE=1 SV=2	1	38	32	1	70.4	65.432	184640000	206030000	349260000	8225100000	6612700000	12523000000	Quantified
V9HW22	Epididymis luminal protein 33	HEL-S-72p		V9HW22;P11142;E9PKE3;Q96IS6;Q53GZ6;B3KTV0;Q53HF2;E9PNE6;B4E1Q1;E9PN89;A8K7Q2;B4DTX2;E9PLF4;Q96BE0;E9PQQ4;E9PQK7;E9PS65;Q96H53;E9PPY6;E9PM13;E9PI65;Q9NZ87;Q9NWW3;E9PN25;A4D111	V9HW22_HUMAN Epididymis luminal protein 33 OS=Homo sapiens OX=9606 GN=HEL-S-72p PE=2 SV=1;HSP7C_HUMAN Heat shock cognate 71 kDa protein OS=Homo sapiens OX=9606 GN=HSPA8 PE=1 SV=1;E9PKE3_HUMAN Heat shock cognate 71 kDa protein OS=Homo sapiens OX=9606 GN=HSP	25	29	29	11	58.5	70.897	265160000	407920000	284460000	7993500000	10798000000	10059000000	Quantified
Q5HYL6	Uncharacterized protein DKFZp686E1899	DKFZp686E1899		Q5HYL6;Q9NYL9;H0YNJ8;H0YKU1;H0YNU8	Q5HYL6_HUMAN Uncharacterized protein DKFZp686E1899 OS=Homo sapiens OX=9606 GN=DKFZp686E1899 PE=2 SV=1;TMOD3_HUMAN Tropomodulin-3 OS=Homo sapiens OX=9606 GN=TMOD3 PE=1 SV=1;H0YNJ8_HUMAN Tropomodulin-3 OS=Homo sapiens OX=9606 GN=TMOD3 PE=1 SV=1;H0YKU1_HUMAN	5	19	19	18	60.2	39.554	428210000	792280000	391000000	7705700000	12069000000	7989000000	Quantified
Q9BTQ7	Similar to ribosomal protein L23 (Fragment)			Q9BTQ7;A0A024R1Q8;P62829;J3KTJ3;J3KT29;C9JD32;B9ZVP7;J3QQT9;A4D142	Q9BTQ7_HUMAN Similar to ribosomal protein L23 (Fragment) OS=Homo sapiens OX=9606 PE=1 SV=1;A0A024R1Q8_HUMAN Ribosomal protein L23, isoform CRA_b OS=Homo sapiens OX=9606 GN=RPL23 PE=3 SV=1;RL23_HUMAN 60S ribosomal protein L23 OS=Homo sapiens OX=9606 GN=RPL2	9	8	8	8	72.4	14.149	950390000	1406000000	19326000	7704800000	10249000000	535330000	Quantified
Q8TAS0	ATP synthase subunit gamma (Fragment)			Q8TAS0;P36542;B4DL14;B4DFE6	Q8TAS0_HUMAN ATP synthase subunit gamma (Fragment) OS=Homo sapiens OX=9606 PE=2 SV=1;ATPG_HUMAN ATP synthase subunit gamma, mitochondrial OS=Homo sapiens OX=9606 GN=ATP5F1C PE=1 SV=1;B4DL14_HUMAN ATP synthase subunit gamma OS=Homo sapiens OX=9606 PE=2 SV=1	4	12	12	12	49.5	32.247	737660000	314050000	391040000	7626100000	3437900000	5802500000	Quantified
H7BYY1	Tropomyosin 1 (Alpha), isoform CRA_m	TPM1		H7BYY1;Q1ZYL5;F5H7S3;B7Z596	H7BYY1_HUMAN Tropomyosin 1 (Alpha), isoform CRA_m OS=Homo sapiens OX=9606 GN=TPM1 PE=1 SV=1;Q1ZYL5_HUMAN Tropomyosin 1 alpha variant 6 OS=Homo sapiens OX=9606 PE=2 SV=1;F5H7S3_HUMAN Tropomyosin alpha-1 chain OS=Homo sapiens OX=9606 GN=TPM1 PE=1 SV=2;B7Z596	4	23	3	0	69.8	28.747	487310000	583130000	308550000	7424400000	7532200000	4347900000	Quantified
E9PMS6	LIM domain only protein 7	LMO7		E9PMS6;A0A1P7ZIM8;B7Z8W3;E9PMT2;F8WD26;F8J2B5;J3KP06;Q8WWI1;A0A0A0MTE2;E9PMP7;H0Y424;H0YDQ3;H0YDG6;E9PJ10;E9PLU6;E9PK58;H0YE95;E9PRE3;E9PRJ0;E9PMJ6;U3KQE6	E9PMS6_HUMAN LIM domain only protein 7 OS=Homo sapiens OX=9606 GN=LMO7 PE=1 SV=1;A0A1P7ZIM8_HUMAN LMO7b OS=Homo sapiens OX=9606 PE=2 SV=1;B7Z8W3_HUMAN cDNA FLJ53272, highly similar to Homo sapiens LIM domain 7 (LMO7), mRNA OS=Homo sapiens OX=9606 PE=2 SV=1	21	47	47	47	45.6	145.42	107350000	122980000	109550000	7324600000	7853500000	8161900000	Quantified
Q8IZ29	Tubulin beta chain	TUBB2C	FUNCTION: Tubulin is the major constituent of microtubules. It binds two moles of GTP, one at an exchangeable site on the beta chain and one at a non-exchangeable site on the alpha chain. {ECO:0000256|RuleBase:RU000352, ECO:0000256|SAAS:SAAS00031082}.	Q8IZ29;P68371;Q8N6N5;Q8IWP6;B3KML9;Q96HX0;Q3ZCM7;A0A183YE00;B4DNW1	Q8IZ29_HUMAN Tubulin beta chain OS=Homo sapiens OX=9606 GN=TUBB2C PE=2 SV=1;TBB4B_HUMAN Tubulin beta-4B chain OS=Homo sapiens OX=9606 GN=TUBB4B PE=1 SV=1;Q8N6N5_HUMAN Tubulin beta chain OS=Homo sapiens OX=9606 GN=TUBB2C PE=2 SV=1;Q8IWP6_HUMAN Tubulin beta	9	23	23	1	65.2	49.839	396950000	488470000	521360000	6576100000	7332900000	8031900000	Quantified
P13010	X-ray repair cross-complementing protein 5	XRCC5	FUNCTION: Single-stranded DNA-dependent ATP-dependent helicase. Has a role in chromosome translocation. The DNA helicase II complex binds preferentially to fork-like ends of double-stranded DNA in a cell cycle-dependent manner. It works in the 3'-5' direction. Binding to DNA may be mediated by XRCC6. Involved in DNA non-homologous end joining (NHEJ) required for double-strand break repair and V(D…	P13010;Q53T09;Q53TC2;C9JZ81;H7C0H9	XRCC5_HUMAN X-ray repair cross-complementing protein 5 OS=Homo sapiens OX=9606 GN=XRCC5 PE=1 SV=3;Q53T09_HUMAN Uncharacterized protein XRCC5 (Fragment) OS=Homo sapiens OX=9606 GN=XRCC5 PE=4 SV=1	5	32	32	32	50.5	82.704	165560000	265130000	277390000	6574900000	7745500000	9596300000	Quantified
P42766	60S ribosomal protein L35	RPL35	FUNCTION: Component of the large ribosomal subunit. {ECO:0000305|PubMed:12962325}.	P42766;F2Z388;A4D2M5;A0A024R866	RL35_HUMAN 60S ribosomal protein L35 OS=Homo sapiens OX=9606 GN=RPL35 PE=1 SV=2;F2Z388_HUMAN 60S ribosomal protein L35 OS=Homo sapiens OX=9606 GN=RPL35 PE=1 SV=1;A4D2M5_HUMAN Similar to 60S ribosomal protein L35 OS=Homo sapiens OX=9606 GN=LOC154880 PE=3 SV	4	5	5	5	33.3	14.551	2226600000	2043100000	3155200000	6541300000	4693300000	9874000000	Quantified
J3KTL2	Serine/arginine-rich-splicing factor 1	SRSF1		J3KTL2;Q07955;Q59FA2;A8K1L8;J3QQV5;J3KSW7;J3KSR8;B7Z570;A0A2I7N9Y9	J3KTL2_HUMAN Serine/arginine-rich-splicing factor 1 OS=Homo sapiens OX=9606 GN=SRSF1 PE=1 SV=1;SRSF1_HUMAN Serine/arginine-rich splicing factor 1 OS=Homo sapiens OX=9606 GN=SRSF1 PE=1 SV=2;Q59FA2_HUMAN Splicing factor, arginine/serine-rich 1 (Splicing fact	9	15	15	14	54.5	28.329	442230000	170440000	358340000	5724900000	1851800000	4113800000	Quantified
Q14331	Protein FRG1	FRG1	FUNCTION: Binds to mRNA in a sequence-independent manner. May play a role in regulation of pre-mRNA splicing or in the assembly of rRNA into ribosomal subunits. May be involved in mRNA transport. May be involved in epigenetic regulation of muscle differentiation through regulation of activity of the histone-lysine N-methyltransferase KMT5B. {ECO:0000269|PubMed:11991638, ECO:0000269|PubMed:1506012…	Q14331;E9PLY7;E9PRR7;Q96ND1;Q05D61;J3KSQ7;E9PI42	FRG1_HUMAN Protein FRG1 OS=Homo sapiens OX=9606 GN=FRG1 PE=1 SV=1	7	15	15	15	50.8	29.172	507300000	348430000	310650000	5638600000	2984000000	4986800000	Quantified
Q8NE89	Similar to tissue factor pathway inhibitor 2 (Fragment)			Q8NE89;P48307;A0A3B3ISY1;A0A3B3IRW1;A0A3B3IS67;H7C4A3	Q8NE89_HUMAN Similar to tissue factor pathway inhibitor 2 (Fragment) OS=Homo sapiens OX=9606 PE=2 SV=1;TFPI2_HUMAN Tissue factor pathway inhibitor 2 OS=Homo sapiens OX=9606 GN=TFPI2 PE=1 SV=1;A0A3B3ISY1_HUMAN Tissue factor pathway inhibitor 2 (Fragment) OS	6	9	9	9	56.3	19.365	793510000	343770000	463940000	5592800000	2754400000	3129500000	Quantified
P0DP25	Calmodulin-3	CALM3	FUNCTION: Calmodulin mediates the control of a large number of enzymes, ion channels, aquaporins and other proteins through calcium-binding. Among the enzymes to be stimulated by the calmodulin-calcium complex are a number of protein kinases and phosphatases. Together with CCP110 and centrin, is involved in a genetic pathway that regulates the centrosome cycle and progression through cytokinesis.…	P0DP25;P0DP24;P0DP23;B4DJ51;Q9BRL5;B2RDW0;A0A590UK56;E7EMB3;A8K1M2;M0QZ52;Q96HY3;D6W5B3;F8WBR5;G3V479;G3V361;A0A590UJI2;A0A590UJC0;G3V226;B4DUI9;C9J7T9;P02585	CALM3_HUMAN Calmodulin-3 OS=Homo sapiens OX=9606 GN=CALM3 PE=1 SV=1;CALM2_HUMAN Calmodulin-2 OS=Homo sapiens OX=9606 GN=CALM2 PE=1 SV=1;CALM1_HUMAN Calmodulin-1 OS=Homo sapiens OX=9606 GN=CALM1 PE=1 SV=1;B4DJ51_HUMAN Calmodulin 1 (Phosphorylase kinase, del	21	11	11	9	82.6	16.837	701540000	1512100000	528850000	5551900000	10811000000	4503800000	Quantified
Q5TCU3	Tropomyosin beta chain	TPM2		Q5TCU3;P07951;B4DGC2;B4DTK3;U3KQK2;A0A2R8Y6A3	Q5TCU3_HUMAN Tropomyosin beta chain OS=Homo sapiens OX=9606 GN=TPM2 PE=1 SV=1;TPM2_HUMAN Tropomyosin beta chain OS=Homo sapiens OX=9606 GN=TPM2 PE=1 SV=1;B4DGC2_HUMAN cDNA FLJ56690, highly similar to Tropomyosin beta chain OS=Homo sapiens OX=9606 PE=2 SV=1	6	20	7	1	53.9	32.814	313500000	667170000	239620000	5242800000	7873900000	4563900000	Quantified
Q6NXR8	40S ribosomal protein S3a	RPS3A	FUNCTION: May play a role during erythropoiesis through regulation of transcription factor DDIT3. {ECO:0000256|HAMAP-Rule:MF_03122}.	Q6NXR8;P61247;D6RAT0;A8K4W0;D6RG13;H0Y9Y4;D6R9B6;D6RB09;B7Z3M5;H0Y8L7;E9PFI5;D6RAS7;D6RED7;D6RGE0;D6RI02;A4D1I1	Q6NXR8_HUMAN 40S ribosomal protein S3a OS=Homo sapiens OX=9606 GN=RPS3A PE=2 SV=1;RS3A_HUMAN 40S ribosomal protein S3a OS=Homo sapiens OX=9606 GN=RPS3A PE=1 SV=2;D6RAT0_HUMAN 40S ribosomal protein S3a OS=Homo sapiens OX=9606 GN=RPS3A PE=1 SV=1;A8K4W0_HUMAN	16	13	13	13	50.4	29.975	324370000	203560000	163890000	5197200000	2807000000	2897200000	Quantified
B2R7T8	F-actin-capping protein subunit beta		FUNCTION: F-actin-capping proteins bind in a Ca(2+)-independent manner to the fast growing ends of actin filaments (barbed end) thereby blocking the exchange of subunits at these ends. Unlike other capping proteins (such as gelsolin and severin), these proteins do not sever actin filaments. {ECO:0000256|RuleBase:RU365078, ECO:0000256|SAAS:SAAS01187389}.	B2R7T8;A0A384MR50;B1AK87;B1AK88;B4DWA6;P47756;B1AK85;Q7L4N0	B2R7T8_HUMAN F-actin-capping protein subunit beta OS=Homo sapiens OX=9606 PE=2 SV=1;A0A384MR50_HUMAN F-actin-capping protein subunit beta OS=Homo sapiens OX=9606 PE=2 SV=1;B1AK87_HUMAN F-actin-capping protein subunit beta OS=Homo sapiens OX=9606 GN=CAPZB P	8	19	19	19	65.4	30.656	355840000	241100000	196010000	5147400000	3240100000	3238300000	Quantified
P68133	Actin, alpha skeletal muscle	ACTA1	FUNCTION: Actins are highly conserved proteins that are involved in various types of cell motility and are ubiquitously expressed in all eukaryotic cells.	P68133;P68032;B7Z6P1;D2JYH4;A8K3K1;P63267;P62736;Q7Z7J6;A6NL76;B3KW67;B4DUI8;C9JFL5;F6UVQ4;F6QUT6;B7Z6I1;F8WB63;B8ZZJ2;Q562S2	ACTS_HUMAN Actin, alpha skeletal muscle OS=Homo sapiens OX=9606 GN=ACTA1 PE=1 SV=1;ACTC_HUMAN Actin, alpha cardiac muscle 1 OS=Homo sapiens OX=9606 GN=ACTC1 PE=1 SV=1;B7Z6P1_HUMAN cDNA FLJ53662, highly similar to Actin, alpha skeletal muscle OS=Homo sapien	18	14	2	0	35	42.051	337910000	490640000	666420000	5105800000	6706300000	9862200000	Quantified
V9HWB9	L-lactate dehydrogenase	HEL-S-133P		V9HWB9;P00338;B4DJI1;F5GXY2;F5GYU2;F5GXH2;F5H5J4;F5H6W8;F5GZQ4;F5H8H6;F5GXC7;F5GWW2;F5GXU1;F5H5G7;F5H155;A0A087WUM2;Q96L19;G3XAP5;F5H245;G9BCY8;G9BCY7;D6NKH9;A0A140VKA7;Q6ZMR3;P07864	V9HWB9_HUMAN L-lactate dehydrogenase OS=Homo sapiens OX=9606 GN=HEL-S-133P PE=2 SV=1;LDHA_HUMAN L-lactate dehydrogenase A chain OS=Homo sapiens OX=9606 GN=LDHA PE=1 SV=2;B4DJI1_HUMAN cDNA FLJ52549, highly similar to L-lactate dehydrogenase A chain OS=Homo	25	15	15	14	44.9	36.688	314760000	179990000	70357000	5069600000	2956300000	1496800000	Quantified
A0A024RD80	Heat shock protein 90kDa alpha (Cytosolic), class B member 1, isoform CRA_a	HSP90AB1		A0A024RD80;P08238;B4DMA2;B4DGL0;Q9H6X9;A8K3W9;Q6PK50;Q58FF7;O14942;F8W026;Q58FG1	A0A024RD80_HUMAN Heat shock protein 90kDa alpha (Cytosolic), class B member 1, isoform CRA_a OS=Homo sapiens OX=9606 GN=HSP90AB1 PE=3 SV=1;HS90B_HUMAN Heat shock protein HSP 90-beta OS=Homo sapiens OX=9606 GN=HSP90AB1 PE=1 SV=4;B4DMA2_HUMAN cDNA FLJ54023,	11	32	32	16	53.2	83.263	156420000	174080000	106380000	4988700000	4775900000	3622100000	Quantified
Q53Z07	NPC-A-16	RPL9		Q53Z07;A0A024R9U2;P32969;A0A2R8Y5Y7;D6RAN4;E7ESE0;H0Y9V9;B4E1M5;B4DLV8;H0Y9R4;Q2NKY6	Q53Z07_HUMAN NPC-A-16 OS=Homo sapiens OX=9606 GN=RPL9 PE=2 SV=1;A0A024R9U2_HUMAN Ribosomal protein L9, isoform CRA_b OS=Homo sapiens OX=9606 GN=RPL9 PE=4 SV=1;RL9_HUMAN 60S ribosomal protein L9 OS=Homo sapiens OX=9606 GN=RPL9 PE=1 SV=1;A0A2R8Y5Y7_HUMAN 60S	11	11	11	11	69.3	21.863	633390000	345460000	0	4987200000	2666700000		Quantified
A0A494BZV2	Myosin phosphatase Rho-interacting protein	MPRIP		A0A494BZV2;H0Y2S9;Q9Y6X7;H0Y7E2;H7C3G6;A0A1W2PPU9;A8CGI1;A8CGI0;Q5ZEZ6;Q96EE5;J3QRL2;J3KSK7;K7EL39	A0A494BZV2_HUMAN Myosin phosphatase Rho-interacting protein OS=Homo sapiens OX=9606 GN=MPRIP PE=1 SV=1;H0Y2S9_HUMAN Myosin phosphatase Rho-interacting protein (Fragment) OS=Homo sapiens OX=9606 GN=MPRIP PE=1 SV=3	13	52	52	9	26.1	274.38	33775000	52310000	39396000	4772600000	5626800000	4946000000	Quantified
A3KPC7	Histone H2A	HIST1H2AH		A3KPC7;A0A024RAS2;Q08AJ9;B2R5B3;A4FTV9;A0A024R017;A0A0U1RR32;A0A0U1RRH7;Q99878;Q96KK5;Q9BTM1;Q16777;Q93077;Q7L7L0;Q6FI13;P20671;P0C0S8;P04908;H0YFX9;B4E0B3;B2R5B6;A0A3B3IS11;Q96QV6;P16104;V9GZN0;Q8IUE6	A3KPC7_HUMAN Histone H2A OS=Homo sapiens OX=9606 GN=HIST1H2AH PE=2 SV=1;A0A024RAS2_HUMAN Histone H2A OS=Homo sapiens OX=9606 GN=H2AFJ PE=3 SV=1;Q08AJ9_HUMAN Histone H2A OS=Homo sapiens OX=9606 GN=HIST1H2AB PE=2 SV=1;B2R5B3_HUMAN Histone H2A OS=Homo sapiens	26	3	3	1	27.3	13.906	963890000	1097400000	14040000	4762700000	4780500000	87133000	Quantified
Q53GE2	F-actin-capping protein subunit alpha (Fragment)		FUNCTION: F-actin-capping proteins bind in a Ca(2+)-independent manner to the fast growing ends of actin filaments (barbed end) thereby blocking the exchange of subunits at these ends. Unlike other capping proteins (such as gelsolin and severin), these proteins do not sever actin filaments. {ECO:0000256|RuleBase:RU365077, ECO:0000256|SAAS:SAAS01187389}.	Q53GE2;Q53GC7;A4D0V4;P47755;F8W9N7;A0A0D9SET8;C9JUG7;B4DE01;F8WED3	Q53GE2_HUMAN F-actin-capping protein subunit alpha (Fragment) OS=Homo sapiens OX=9606 PE=2 SV=1;Q53GC7_HUMAN F-actin-capping protein subunit alpha (Fragment) OS=Homo sapiens OX=9606 PE=2 SV=1;A4D0V4_HUMAN F-actin-capping protein subunit alpha OS=Homo sapie	9	13	13	12	52.4	32.967	373130000	329600000	219780000	4757300000	3653000000	2734200000	Quantified
A0A024R4M0	Ribosomal protein S9, isoform CRA_a	RPS9		A0A024R4M0;P46781;B5MCT8;C9JM19;B7Z732;A5D904;F2Z3C0;A8MXK4	A0A024R4M0_HUMAN Ribosomal protein S9, isoform CRA_a OS=Homo sapiens OX=9606 GN=RPS9 PE=1 SV=1;RS9_HUMAN 40S ribosomal protein S9 OS=Homo sapiens OX=9606 GN=RPS9 PE=1 SV=3;B5MCT8_HUMAN 40S ribosomal protein S9 OS=Homo sapiens OX=9606 GN=RPS9 PE=1 SV=1;C9JM	8	13	13	13	52.1	22.591	438960000	253150000	553140	4643400000	2518100000	9673400	Quantified
A0A0D9SFK2	Unconventional myosin-XVIIIa	MYO18A		A0A0D9SFK2;A0A024QZ63;Q92614;B4DYM1;B4E0T8;B4DZ32;H0YEV9;B4DFN7;B3KVF8;A0A1B0GWJ6	A0A0D9SFK2_HUMAN Unconventional myosin-XVIIIa OS=Homo sapiens OX=9606 GN=MYO18A PE=1 SV=1;A0A024QZ63_HUMAN HCG27198, isoform CRA_c OS=Homo sapiens OX=9606 GN=hCG_27198 PE=3 SV=1;MY18A_HUMAN Unconventional myosin-XVIIIa OS=Homo sapiens OX=9606 GN=MYO18A PE=	10	61	61	61	35.6	231.1	44984000	58999000	43995000	4603800000	4803400000	4511700000	Quantified
P62280	40S ribosomal protein S11	RPS11		P62280;M0QZC5;M0R1H5;M0R1H6	RS11_HUMAN 40S ribosomal protein S11 OS=Homo sapiens OX=9606 GN=RPS11 PE=1 SV=3;M0QZC5_HUMAN 40S ribosomal protein S11 OS=Homo sapiens OX=9606 GN=RPS11 PE=1 SV=1	4	10	10	10	55.7	18.431	470780000	459330000	321710000	4595300000	3854100000	2824900000	Quantified
L0R512	Alternative protein NCAM2	NCAM2		L0R512	L0R512_HUMAN Alternative protein NCAM2 OS=Homo sapiens OX=9606 GN=NCAM2 PE=4 SV=1	1	1	1	1	21.4	4.7347	1581600000	2151700000	3100600000	4508600000	5465800000	9089500000	Quantified
P52895	Aldo-keto reductase family 1 member C2	AKR1C2	FUNCTION: Works in concert with the 5-alpha/5-beta-steroid reductases to convert steroid hormones into the 3-alpha/5-alpha and 3-alpha/5-beta-tetrahydrosteroids. Catalyzes the inactivation of the most potent androgen 5-alpha-dihydrotestosterone (5-alpha-DHT) to 5-alpha-androstane-3-alpha,17-beta-diol (3-alpha-diol). Has a high bile-binding ability. {ECO:0000269|PubMed:15929998, ECO:0000269|PubMed…	P52895;B4DK69;Q59GU2;S4R3P0;A0A3B3IRI8	AK1C2_HUMAN Aldo-keto reductase family 1 member C2 OS=Homo sapiens OX=9606 GN=AKR1C2 PE=1 SV=3;B4DK69_HUMAN Aldo-keto reductase family 1 member C2 OS=Homo sapiens OX=9606 GN=AKR1C2 PE=1 SV=1;Q59GU2_HUMAN Aldo-keto reductase family 1, member C2 variant (Fra	5	14	14	4	55.1	36.735	241510000	219540000	150020000	4350900000	3253500000	2391500000	Quantified
P15880	40S ribosomal protein S2	RPS2		P15880;H0YEN5;E9PQD7;Q8N5L9;Q6IPX5;Q3KQT6;Q8J014;Q9BSW5;O60249;Q8NI62;E9PMM9;I3L404;A4D0Y7;E9PPT0;Q8NI61;E9PM36;D3DU83;H3BNG3;H0YE27;Q6ZNN8	RS2_HUMAN 40S ribosomal protein S2 OS=Homo sapiens OX=9606 GN=RPS2 PE=1 SV=2;H0YEN5_HUMAN 40S ribosomal protein S2 (Fragment) OS=Homo sapiens OX=9606 GN=RPS2 PE=1 SV=1;E9PQD7_HUMAN 40S ribosomal protein S2 OS=Homo sapiens OX=9606 GN=RPS2 PE=1 SV=1;Q8N5L9_H	20	9	9	9	33.8	31.324	240260000	153250000	165320000	4229800000	2454800000	2910200000	Quantified
Q09666	Neuroblast differentiation-associated protein AHNAK	AHNAK	FUNCTION: May be required for neuronal cell differentiation.	Q09666;Q6ZQN2;B4DTV0;Q13727;Q8N274;E9PJZ0;E9PKR9;E9PJC6;E9PLK4;Q96EC4;Q9BVU3;E9PQE3	AHNK_HUMAN Neuroblast differentiation-associated protein AHNAK OS=Homo sapiens OX=9606 GN=AHNAK PE=1 SV=2	12	105	104	104	35.4	629.09	8316700	39986000	811930	4180700000	11532000000	306310000	Quantified
Q9BPW8	Protein NipSnap homolog 1	NIPSNAP1		Q9BPW8;B4DQI7;A8K4I8;H7C2U6;F8WCR5;C9JDV8	NIPS1_HUMAN Protein NipSnap homolog 1 OS=Homo sapiens OX=9606 GN=NIPSNAP1 PE=1 SV=1;B4DQI7_HUMAN cDNA FLJ58042, highly similar to Protein NipSnap1 OS=Homo sapiens OX=9606 PE=2 SV=1;A8K4I8_HUMAN cDNA FLJ78131, highly similar to Homo sapiens nipsnap homolog	6	10	10	8	35.9	33.31	264210000	173010000	206100000	4023200000	2284300000	3216000000	Quantified
Q6IPT9	Elongation factor 1-alpha	EEF1A1	FUNCTION: This protein promotes the GTP-dependent binding of aminoacyl-tRNA to the A-site of ribosomes during protein biosynthesis. {ECO:0000256|RuleBase:RU000325}.	Q6IPT9;Q6IPS9;Q6IPN6;Q53HR5;Q53HQ7;Q53HM9;Q53GE9;Q53G85;P68104;A0A4D5RAC7;A0A4D5RAC9;A8K9C4;Q53GA1;Q5VTE0;Q96RE1;A0A4D5RAE2;A0A4D5RAN2;A0A087WVQ9;A0A4D5RA98;A0A4D5RA76;B4DNE0;B4DV42;A0A4D5RBG5;Q8IUB0;A0A087WV01;Q9H2I7;Q9NZS6;Q53G89;Q96CD8;Q6P4C9;Q504Z0;A0A4D5RA52;Q96C29;Q8TBL1;Q6P082;A0A4D5RAR2;Q16577;A0A4D5RAB8;B4E2C5;A0A2U3TZH3;Q05639;A0A4D5RA61;A9X7H1;A0A4D5RAF1;A0A4D5RBK4;A0A4D5RBI9;A0A2R8Y48…	Q6IPT9_HUMAN Elongation factor 1-alpha OS=Homo sapiens OX=9606 GN=EEF1A1 PE=2 SV=1;Q6IPS9_HUMAN Elongation factor 1-alpha OS=Homo sapiens OX=9606 GN=EEF1A1 PE=2 SV=1;Q6IPN6_HUMAN Elongation factor 1-alpha OS=Homo sapiens OX=9606 GN=EEF1A1 PE=2 SV=1;Q53HR5_	74	17	17	4	58	50.184	197410000	241050000	263100000	4011300000	3733800000	5795200000	Quantified
Q9BRX9	WD repeat domain-containing protein 83	WDR83	FUNCTION: Molecular scaffold protein for various multimeric protein complexes. Acts as a module in the assembly of a multicomponent scaffold for the ERK pathway, linking ERK responses to specific agonists. At low concentrations it enhances ERK activation, whereas high concentrations lead to the inhibition of ERK activation. Also involved in response to hypoxia by acting as a negative regulator of…	Q9BRX9;H0YIE8;F8VSE4;G3V221;H7C0S9	WDR83_HUMAN WD repeat domain-containing protein 83 OS=Homo sapiens OX=9606 GN=WDR83 PE=1 SV=1;H0YIE8_HUMAN WD repeat domain-containing protein 83 (Fragment) OS=Homo sapiens OX=9606 GN=WDR83 PE=1 SV=1	5	14	14	14	56.5	34.342	275650000	182070000	160380000	3999200000	2051800000	3216100000	Quantified
P62277	40S ribosomal protein S13	RPS13		P62277;J3KMX5;E9PS50	RS13_HUMAN 40S ribosomal protein S13 OS=Homo sapiens OX=9606 GN=RPS13 PE=1 SV=2;J3KMX5_HUMAN 40S ribosomal protein S13 OS=Homo sapiens OX=9606 GN=RPS13 PE=1 SV=1	3	7	7	7	43	17.222	415070000	537630000	536380000	3883600000	4007500000	4518300000	Quantified
Q71DI3	Histone H3.2	HIST2H3A	FUNCTION: Core component of nucleosome. Nucleosomes wrap and compact DNA into chromatin, limiting DNA accessibility to the cellular machineries which require DNA as a template. Histones thereby play a central role in transcription regulation, DNA repair, DNA replication and chromosomal stability. DNA accessibility is regulated via a complex set of post-translational modifications of histones, als…	Q71DI3	H32_HUMAN Histone H3.2 OS=Homo sapiens OX=9606 GN=HIST2H3A PE=1 SV=3	1	4	4	1	40.4	15.388	922540000	882170000	195510000	3869700000	2859900000	774610000	Quantified
Q6NZ55	60S ribosomal protein L13	RPL13		Q6NZ55;A8K4C8;P26373;J3KS98;J3QSB4;O60250;H3BUK8;H3BTH3;B4DGL7	Q6NZ55_HUMAN 60S ribosomal protein L13 OS=Homo sapiens OX=9606 GN=RPL13 PE=1 SV=1;A8K4C8_HUMAN 60S ribosomal protein L13 OS=Homo sapiens OX=9606 GN=RPL13 PE=2 SV=1;RL13_HUMAN 60S ribosomal protein L13 OS=Homo sapiens OX=9606 GN=RPL13 PE=1 SV=4	9	8	8	8	32.2	24.265	399190000	223890000	264460000	3792800000	1795900000	2071500000	Quantified
Q5JR94	40S ribosomal protein S8	RPS8		Q5JR94;P62241;Q5JR95;Q9BS10	Q5JR94_HUMAN 40S ribosomal protein S8 OS=Homo sapiens OX=9606 GN=RPS8 PE=2 SV=1;RS8_HUMAN 40S ribosomal protein S8 OS=Homo sapiens OX=9606 GN=RPS8 PE=1 SV=2;Q5JR95_HUMAN 40S ribosomal protein S8 OS=Homo sapiens OX=9606 GN=RPS8 PE=1 SV=1;Q9BS10_HUMAN Simila	4	10	10	10	51.4	24.205	397480000	204680000	300960000	3719000000	1600600000	2446400000	Quantified
A0A087WVQ6	Clathrin heavy chain	CLTC	FUNCTION: Clathrin is the major protein of the polyhedral coat of coated pits and vesicles. {ECO:0000256|PIRNR:PIRNR002290}.	A0A087WVQ6;Q00610;A0A087WX41;P53675;J3KS13;A4FU99;J3KSQ2;K7EJJ5;J3QL20;J3KRF5;F5H5N6	A0A087WVQ6_HUMAN Clathrin heavy chain OS=Homo sapiens OX=9606 GN=CLTC PE=1 SV=1;CLH1_HUMAN Clathrin heavy chain 1 OS=Homo sapiens OX=9606 GN=CLTC PE=1 SV=5	11	44	44	44	32.1	192.06	39433000	40407000	46630000	3621800000	3071700000	4099600000	Quantified
Q9NX20	39S ribosomal protein L16, mitochondrial	MRPL16		Q9NX20;E9PI14	RM16_HUMAN 39S ribosomal protein L16, mitochondrial OS=Homo sapiens OX=9606 GN=MRPL16 PE=1 SV=1	2	9	9	9	36.3	28.449	386370000	219450000	194040000	3537500000	1842500000	1841500000	Quantified
B7Z4V2	cDNA FLJ51907, highly similar to Stress-70 protein, mitochondrial			B7Z4V2;V9HW84;A0A384P5G6;P38646;Q8N1C8;B7Z4T3;B7Z1V7;A1XP52;Q2F839;A0A3B3ITI4;D6RJI2;D6RA73;H0Y8S0;H0YBG6;A0A3B3ITN1	B7Z4V2_HUMAN cDNA FLJ51907, highly similar to Stress-70 protein, mitochondrial OS=Homo sapiens OX=9606 PE=2 SV=1;V9HW84_HUMAN Epididymis secretory sperm binding protein Li 124m OS=Homo sapiens OX=9606 GN=HEL-S-124m PE=2 SV=1;A0A384P5G6_HUMAN Epididymis sec	15	25	25	25	43.9	72.4	86797000	151350000	124630000	3479600000	4346300000	4585700000	Quantified
Q13707	ACTA2 protein (Fragment)	ACTA2		Q13707	Q13707_HUMAN ACTA2 protein (Fragment) OS=Homo sapiens OX=9606 GN=ACTA2 PE=3 SV=1	1	12	3	3	44.2	36.807	270420000	390590000	207000000	3373800000	6249100000	3817200000	Quantified
B2R4V2	cDNA, FLJ92227, highly similar to Homo sapiens ribosomal protein L36a-like (RPL36AL), mRNA			B2R4V2;Q969Q0;R4GN19	B2R4V2_HUMAN cDNA, FLJ92227, highly similar to Homo sapiens ribosomal protein L36a-like (RPL36AL), mRNA OS=Homo sapiens OX=9606 PE=2 SV=1;RL36L_HUMAN 60S ribosomal protein L36a-like OS=Homo sapiens OX=9606 GN=RPL36AL PE=1 SV=3;R4GN19_HUMAN 60S ribosomal pr	3	6	6	2	33	12.527	926320000	881840000	131480000	3340300000	2885500000	754860000	Quantified
P21333	Filamin-A	FLNA	FUNCTION: Promotes orthogonal branching of actin filaments and links actin filaments to membrane glycoproteins. Anchors various transmembrane proteins to the actin cytoskeleton and serves as a scaffold for a wide range of cytoplasmic signaling proteins. Interaction with FLNB may allow neuroblast migration from the ventricular zone into the cortical plate. Tethers cell surface-localized furin, mod…	P21333;Q60FE6;Q60FE5;A6NDY9;A0A087WWY3;Q8TES4;Q6NXF2;Q96C61;B4E2F9;B4DTD5;Q86TQ3;Q2VP91;F8WE98;H0Y5C6;H0Y5F3;Q14315;H7C2E7;Q59H94	FLNA_HUMAN Filamin-A OS=Homo sapiens OX=9606 GN=FLNA PE=1 SV=4;Q60FE6_HUMAN Filamin A OS=Homo sapiens OX=9606 GN=FLNA PE=2 SV=1;Q60FE5_HUMAN Filamin-A OS=Homo sapiens OX=9606 GN=FLNA PE=1 SV=1;A6NDY9_HUMAN Filamin A OS=Homo sapiens OX=9606 GN=FLNA PE=2 SV=	18	64	64	62	37.4	280.74	24325000	28999000	25020000	3286800000	3397500000	3173600000	Quantified
X1WI28	60S ribosomal protein L10 (Fragment)	RPL10		X1WI28;X5D2T3;P27635;B8A6G2;X5D2W5;A6QRI9	X1WI28_HUMAN 60S ribosomal protein L10 (Fragment) OS=Homo sapiens OX=9606 GN=RPL10 PE=1 SV=7;X5D2T3_HUMAN Ribosomal protein L10 isoform A (Fragment) OS=Homo sapiens OX=9606 GN=RPL10 PE=2 SV=1;RL10_HUMAN 60S ribosomal protein L10 OS=Homo sapiens OX=9606 GN=	6	12	2	2	50.5	22.975	495280000	183230000	55374000	3231300000	1324600000	718220000	Quantified
Q9H0A0	RNA cytidine acetyltransferase	NAT10	FUNCTION: RNA cytidine acetyltransferase that catalyzes the formation of N(4)-acetylcytidine (ac4C) modification on mRNAs, 18S rRNA and tRNAs (PubMed:25411247, PubMed:25653167, PubMed:30449621). Catalyzes ac4C modification of a broad range of mRNAs, enhancing mRNA stability and translation (PubMed:30449621). mRNA ac4C modification is frequently present within wobble cytidine sites and promotes tr…	Q9H0A0;A0A087WV29	NAT10_HUMAN RNA cytidine acetyltransferase OS=Homo sapiens OX=9606 GN=NAT10 PE=1 SV=2;A0A087WV29_HUMAN RNA cytidine acetyltransferase OS=Homo sapiens OX=9606 GN=NAT10 PE=1 SV=1	2	35	35	18	43.3	115.73	63765000	68987000	120470000	3216600000	3162500000	6274600000	Quantified
A0A024RB14	40S ribosomal protein S26	RPS26		A0A024RB14;P62854;Q75MH1;Q5JNZ5;Q76N57;Q76N56	A0A024RB14_HUMAN 40S ribosomal protein S26 OS=Homo sapiens OX=9606 GN=RPS26 PE=3 SV=1;RS26_HUMAN 40S ribosomal protein S26 OS=Homo sapiens OX=9606 GN=RPS26 PE=1 SV=3;Q75MH1_HUMAN 40S ribosomal protein S26 OS=Homo sapiens OX=9606 GN=RPS26 PE=3 SV=1;RS26L_HU	6	4	4	4	37.4	13.015	476620000	589340000	8540500	3168700000	1430300000	345570000	Quantified
Q9BQQ5	Ribosomal protein L27a	L27a		Q9BQQ5;E9PLL6;Q6NZ52;P46776;E9PJD9;E9PLX7	Q9BQQ5_HUMAN Ribosomal protein L27a OS=Homo sapiens OX=9606 GN=L27a PE=4 SV=1;E9PLL6_HUMAN 60S ribosomal protein L27a OS=Homo sapiens OX=9606 GN=RPL27A PE=1 SV=1;Q6NZ52_HUMAN Ribosomal protein L27a OS=Homo sapiens OX=9606 GN=RPL27A PE=2 SV=1;RL27A_HUMAN 60	6	4	4	4	38.7	12.015	520330000	603480000	567180000	3162600000	2837200000	3547600000	Quantified
Q7Z4W8	Heparin-binding protein HBp15			Q7Z4W8;P35268;K7ERI7;K7EJT5;K7EP65;K7EKS7;K7ELC4;K7EMH1	Q7Z4W8_HUMAN Heparin-binding protein HBp15 OS=Homo sapiens OX=9606 PE=2 SV=1;RL22_HUMAN 60S ribosomal protein L22 OS=Homo sapiens OX=9606 GN=RPL22 PE=1 SV=2;K7ERI7_HUMAN 60S ribosomal protein L22 OS=Homo sapiens OX=9606 GN=RPL22 PE=1 SV=1;K7EJT5_HUMAN 60S	8	4	4	4	50.8	14.818	795480000	1267000000	195820000	3130300000	4257500000	802850000	Quantified
O95425	Supervillin	SVIL	FUNCTION: [Isoform 1]: Forms a high-affinity link between the actin cytoskeleton and the membrane. Is among the first costameric proteins to assemble during myogenesis and it contributes to myogenic membrane structure and differentiation (PubMed:12711699). Appears to be involved in myosin II assembly. May modulate myosin II regulation through MLCK during cell spreading, an initial step in cell mi…	O95425;A0A0J9YWY6	SVIL_HUMAN Supervillin OS=Homo sapiens OX=9606 GN=SVIL PE=1 SV=2;A0A0J9YWY6_HUMAN Supervillin (Fragment) OS=Homo sapiens OX=9606 GN=SVIL PE=1 SV=1	2	52	52	19	32.1	247.74	24205000	28824000	34944000	3116300000	3124000000	3677100000	Quantified
C9JXB8	60S ribosomal protein L24	RPL24		C9JXB8;C9JNW5;V9HW01;P83731	C9JXB8_HUMAN 60S ribosomal protein L24 OS=Homo sapiens OX=9606 GN=RPL24 PE=1 SV=1;C9JNW5_HUMAN 60S ribosomal protein L24 OS=Homo sapiens OX=9606 GN=RPL24 PE=1 SV=1;V9HW01_HUMAN Epididymis secretory protein Li 310 OS=Homo sapiens OX=9606 GN=HEL-S-310 PE=2 S	4	7	7	7	47.1	14.369	429770000	342940000	204170000	3092800000	2167700000	1146500000	Quantified
A8K8D9	Glucose-6-phosphate 1-dehydrogenase		FUNCTION: Catalyzes the rate-limiting step of the oxidative pentose-phosphate pathway, which represents a route for the dissimilation of carbohydrates besides glycolysis. {ECO:0000256|RuleBase:RU362120}.	A8K8D9;A0A384NL00;P11413;Q2VF42;Q2Q9H2;Q2Q9B7;B4DYA7;A0A4P8W0G4;E7EUI8;Q0PHS1;E7EM57;E9PD92;A0A2H4QGB6;A0A2H4QGB2;A7IZZ3;Q0PHS5;A0A2H4QGB8;Q0PHS6;A2IBT6;B6ZHS6;I3V9R4;Q0PHS3;Q0PHS2	A8K8D9_HUMAN Glucose-6-phosphate 1-dehydrogenase OS=Homo sapiens OX=9606 PE=2 SV=1;A0A384NL00_HUMAN Glucose-6-phosphate 1-dehydrogenase OS=Homo sapiens OX=9606 PE=2 SV=1;G6PD_HUMAN Glucose-6-phosphate 1-dehydrogenase OS=Homo sapiens OX=9606 GN=G6PD PE=1 SV	23	23	23	20	51.7	59.314	87725000	98423000	81571000	3028000000	2972500000	2758900000	Quantified
Q6P2Q9	Pre-mRNA-processing-splicing factor 8	PRPF8	FUNCTION: Plays role in pre-mRNA splicing as core component of precatalytic, catalytic and postcatalytic spliceosomal complexes, both of the predominant U2-type spliceosome and the minor U12-type spliceosome (PubMed:10411133, PubMed:11971955, PubMed:28502770, PubMed:28781166, PubMed:28076346, PubMed:29361316, PubMed:30315277, PubMed:29360106, PubMed:29301961, PubMed:30728453, PubMed:30705154). Fu…	Q6P2Q9;B4DK16;I3L0J9;Q53GM6;Q6JH03;I3L3Z8;Q6JH02;I3L1T8	PRP8_HUMAN Pre-mRNA-processing-splicing factor 8 OS=Homo sapiens OX=9606 GN=PRPF8 PE=1 SV=2	8	72	72	72	38.8	273.6	19072000	28588000	49401000	2966600000	3365100000	5330200000	Quantified
B0ZBD0	40S ribosomal protein S19	RPS19		B0ZBD0;Q8WVX7;P39019;M0R2L9;M0QYF7;M0R140;A0A075B6E2	B0ZBD0_HUMAN 40S ribosomal protein S19 OS=Homo sapiens OX=9606 GN=RPS19 PE=2 SV=1;Q8WVX7_HUMAN Ribosomal protein S19 (Fragment) OS=Homo sapiens OX=9606 PE=2 SV=1;RS19_HUMAN 40S ribosomal protein S19 OS=Homo sapiens OX=9606 GN=RPS19 PE=1 SV=2;M0R2L9_HUMAN 4	7	8	8	8	43.4	16.06	245050000	612250000	0	2935500000	4806600000		Quantified
P52907	F-actin-capping protein subunit alpha-1	CAPZA1	FUNCTION: F-actin-capping proteins bind in a Ca(2+)-independent manner to the fast growing ends of actin filaments (barbed end) thereby blocking the exchange of subunits at these ends. Unlike other capping proteins (such as gelsolin and severin), these proteins do not sever actin filaments. May play a role in the formation of epithelial cell junctions. {ECO:0000269|PubMed:22891260}.	P52907;A8K0T9	CAZA1_HUMAN F-actin-capping protein subunit alpha-1 OS=Homo sapiens OX=9606 GN=CAPZA1 PE=1 SV=3;A8K0T9_HUMAN F-actin-capping protein subunit alpha OS=Homo sapiens OX=9606 PE=2 SV=1	2	11	10	10	54.2	32.922	247570000	224000000	209750000	2929300000	2422200000	2731800000	Quantified
Q53SS8	Epididymis secretory protein Li 85	PCBP1		Q53SS8;Q15365;F8VTZ0	Q53SS8_HUMAN Epididymis secretory protein Li 85 OS=Homo sapiens OX=9606 GN=PCBP1 PE=2 SV=1;PCBP1_HUMAN Poly(rC)-binding protein 1 OS=Homo sapiens OX=9606 GN=PCBP1 PE=1 SV=2	3	14	14	11	61.8	37.497	168000000	255660000	222410000	2917000000	3762100000	3535700000	Quantified
A8K5I0	Epididymis secretory protein Li 103	HSPA1B		A8K5I0;A0A1U9X7W4;A0A0G2JIW1;P0DMV9;P0DMV8;B4DNT8;Q59EJ3;B4DFN9;B4DWK5;B4E388;B4DI39;B4E1S9;B4DVU9;V9GZ37;B3KTT5;B4DNX1;B4E1T6;B4DNV4;Q9UQC1	A8K5I0_HUMAN Epididymis secretory protein Li 103 OS=Homo sapiens OX=9606 GN=HSPA1B PE=2 SV=1;A0A1U9X7W4_HUMAN HSPA1A OS=Homo sapiens OX=9606 PE=3 SV=1;A0A0G2JIW1_HUMAN Heat shock 70 kDa protein 1B OS=Homo sapiens OX=9606 GN=HSPA1B PE=1 SV=1;HS71B_HUMAN Hea	19	23	20	12	46.5	70.051	76725000	144310000	85088000	2841000000	3596000000	2581500000	Quantified
Q9H5Z1	Probable ATP-dependent RNA helicase DHX35	DHX35	FUNCTION: May be involved in pre-mRNA splicing.	Q9H5Z1;Q5THR1;B4DL08;Q5THQ7;F2Z2Z2;B4DKC6	DHX35_HUMAN Probable ATP-dependent RNA helicase DHX35 OS=Homo sapiens OX=9606 GN=DHX35 PE=1 SV=2;Q5THR1_HUMAN Probable ATP-dependent RNA helicase DHX35 OS=Homo sapiens OX=9606 GN=DHX35 PE=1 SV=1;B4DL08_HUMAN cDNA FLJ59566, highly similar to Probable ATP-de	6	24	24	24	44.1	78.909	76224000	94275000	129390000	2802400000	2876700000	4448000000	Quantified
V9HWB4	Epididymis secretory sperm binding protein Li 89n	HEL-S-89n		V9HWB4;P11021;B4DEF7	V9HWB4_HUMAN Epididymis secretory sperm binding protein Li 89n OS=Homo sapiens OX=9606 GN=HEL-S-89n PE=2 SV=1;BIP_HUMAN Endoplasmic reticulum chaperone BiP OS=Homo sapiens OX=9606 GN=HSPA5 PE=1 SV=2	3	22	21	21	39.8	72.332	75868000	186200000	95802000	2737000000	4674400000	2477500000	Quantified
J3KR72	Transcription initiation factor TFIID subunit 6	TAF6		J3KR72;P49848;A4D299;B3KUR4;C9JTY6;C9JFL8;C9J088;C9JIS2;F8WEJ7;C9J7C4;E5RHA1;E5RKA5;C9JHQ8	J3KR72_HUMAN Transcription initiation factor TFIID subunit 6 OS=Homo sapiens OX=9606 GN=TAF6 PE=1 SV=1;TAF6_HUMAN Transcription initiation factor TFIID subunit 6 OS=Homo sapiens OX=9606 GN=TAF6 PE=1 SV=1;A4D299_HUMAN TAF6 RNA polymerase II, TATA box bindin	13	26	26	26	46.3	78.948	80267000	103630000	83145000	2730600000	3776900000	3266200000	Quantified
H3BNC9	Uncharacterized protein			H3BNC9;P08708;H0YN88;A0A075B716;H0YN73;A0A0J9YYC4;A4D1Q6	H3BNC9_HUMAN Uncharacterized protein OS=Homo sapiens OX=9606 PE=3 SV=2;RS17_HUMAN 40S ribosomal protein S17 OS=Homo sapiens OX=9606 GN=RPS17 PE=1 SV=2;H0YN88_HUMAN 40S ribosomal protein S17 OS=Homo sapiens OX=9606 GN=RPS17 PE=1 SV=1;A0A075B716_HUMAN 40S ri	7	9	9	9	13.9	64.532	98821000	184980000	124520000	2706300000	3626900000	2889300000	Quantified
Q96DV6	40S ribosomal protein S6	RPS6		Q96DV6;A2A3R6;P62753;A2A3R7;A2A3R5;Q9BZU1	Q96DV6_HUMAN 40S ribosomal protein S6 OS=Homo sapiens OX=9606 GN=RPS6 PE=2 SV=1;A2A3R6_HUMAN 40S ribosomal protein S6 OS=Homo sapiens OX=9606 GN=RPS6 PE=2 SV=1;RS6_HUMAN 40S ribosomal protein S6 OS=Homo sapiens OX=9606 GN=RPS6 PE=1 SV=1;A2A3R7_HUMAN 40S ri	6	7	7	7	23.3	28.708	362220000	238380000	281750000	2695500000	1701900000	2199300000	Quantified
Q5JP53	Tubulin beta chain	TUBB	FUNCTION: Tubulin is the major constituent of microtubules. It binds two moles of GTP, one at an exchangeable site on the beta chain and one at a non-exchangeable site on the alpha chain. {ECO:0000256|RuleBase:RU000352}.	Q5JP53;A0A384NYT8;Q5SU16;P07437;B7ZAF0;B4DY90;Q6LC01;Q5ST81;B7ZAK1;B4DQN9;Q9BUU9;B4E052;B4DMU8;Q96B85;B4DXZ5;Q1KSF8;B4DMJ5;A1L195;A4UCT2;Q6P602;A1L196;M0R1I1;A4UCU2;I0CMK4	Q5JP53_HUMAN Tubulin beta chain OS=Homo sapiens OX=9606 GN=TUBB PE=1 SV=1;A0A384NYT8_HUMAN Tubulin beta chain (Fragment) OS=Homo sapiens OX=9606 PE=2 SV=1;Q5SU16_HUMAN Tubulin beta chain OS=Homo sapiens OX=9606 GN=TUBB PE=2 SV=1;TBB5_HUMAN Tubulin beta cha	24	22	5	4	64.1	47.766	151050000	226810000	193980000	2679500000	3708500000	3624400000	Quantified
A0A024R6W2	Cleavage and polyadenylation specificity factor subunit 5	NUDT21	FUNCTION: Component of the cleavage factor Im (CFIm) complex that functions as an activator of the pre-mRNA 3'-end cleavage and polyadenylation processing required for the maturation of pre-mRNA into functional mRNAs. CFIm contributes to the recruitment of multiprotein complexes on specific sequences on the pre-mRNA 3'-end, so called cleavage and polyadenylation signals (pA signals). Most pre-mRN…	A0A024R6W2;O43809;B2R6U8;H3BND3;H3BV41;Q5HYH5	A0A024R6W2_HUMAN Cleavage and polyadenylation specificity factor subunit 5 OS=Homo sapiens OX=9606 GN=NUDT21 PE=3 SV=1;CPSF5_HUMAN Cleavage and polyadenylation specificity factor subunit 5 OS=Homo sapiens OX=9606 GN=NUDT21 PE=1 SV=1;B2R6U8_HUMAN Cleavage a	6	12	12	12	67.4	26.227	199680000	143130000	78558000	2676100000	1653000000	1110200000	Quantified
B2R9Y2	cDNA, FLJ94609			B2R9Y2;Q9H0G5;B7Z4B1;A0A024QZ33;B7ZL27;Q05DD5;K7ERM9;K7EMD8;Q9P0E1;J3KT62;K7EK40;J3QLV5;J3QRI6	B2R9Y2_HUMAN cDNA, FLJ94609 OS=Homo sapiens OX=9606 PE=2 SV=1;NSRP1_HUMAN Nuclear speckle splicing regulatory protein 1 OS=Homo sapiens OX=9606 GN=NSRP1 PE=1 SV=1;B7Z4B1_HUMAN cDNA FLJ50801, highly similar to Coiled-coil domain-containing protein 55 OS=Hom	13	24	24	24	41.2	66.388	99700000	229120000	244720000	2646200000	4522900000	5121300000	Quantified
P19474	E3 ubiquitin-protein ligase TRIM21	TRIM21	FUNCTION: E3 ubiquitin-protein ligase whose activity is dependent on E2 enzymes, UBE2D1, UBE2D2, UBE2E1 and UBE2E2. Forms a ubiquitin ligase complex in cooperation with the E2 UBE2D2 that is used not only for the ubiquitination of USP4 and IKBKB but also for its self-ubiquitination. Component of cullin-RING-based SCF (SKP1-CUL1-F-box protein) E3 ubiquitin-protein ligase complexes such as SCF(SKP2…	P19474;H0YDP8	RO52_HUMAN E3 ubiquitin-protein ligase TRIM21 OS=Homo sapiens OX=9606 GN=TRIM21 PE=1 SV=1	2	20	20	20	44.6	54.169	98731000	145970000	66257000	2617200000	3107100000	2022200000	Quantified
A0A4D5RAB7	Annexin			A0A4D5RAB7;Q5TZZ9;P04083;A0A4D5RAG0;A0A4D5RAI5;A0A4D5RA86;A0A4D5RAA5;A0A4D5RAJ5;A0A4D5RAA2;A0A4D5RAH1;Q5T3N1;A0A4D5RAD4;A0A4D5RAU4;A0A4D5RBR8;A0A4D5RBL6;Q5T3N0;A0A4D5RA95;B4DL19;A0A4D5RAH8;A0A4D5RBH8;A0A4D5RAI2;A0A4D5RBK2;A0A4D5RAD9;A0A4D5RAS2;A0A4D5RBT3;A0A4D5RAH0;A0A4D5RAB9;A0A4D5RAT3;A0A4D5RAF4	A0A4D5RAB7_HUMAN Annexin OS=Homo sapiens OX=9606 PE=3 SV=1;Q5TZZ9_HUMAN Annexin OS=Homo sapiens OX=9606 GN=ANXA1 PE=2 SV=1;ANXA1_HUMAN Annexin A1 OS=Homo sapiens OX=9606 GN=ANXA1 PE=1 SV=2;A0A4D5RAG0_HUMAN Annexin OS=Homo sapiens OX=9606 PE=3 SV=1;A0A4D5RA	29	12	12	12	48.5	33.181	165590000	179470000	132190000	2598500000	2942500000	2556900000	Quantified
Q16643	Drebrin	DBN1	FUNCTION: Actin cytoskeleton-organizing protein that plays a role in the formation of cell projections (PubMed:20215400). Required for actin polymerization at immunological synapses (IS) and for the recruitment of the chemokine receptor CXCR4 to IS (PubMed:20215400). Plays a role in dendritic spine morphogenesis and organization, including the localization of the dopamine receptor DRD1 to the den…	Q16643;A0A2Z6ATB6;D6R9W4;B3KSQ7;B7Z2Z0;D6R9Q9;D6RFI1;D6RCR4	DREB_HUMAN Drebrin OS=Homo sapiens OX=9606 GN=DBN1 PE=1 SV=4;A0A2Z6ATB6_HUMAN Drebrin A OS=Homo sapiens OX=9606 GN=DBN1 PE=2 SV=1;D6R9W4_HUMAN Drebrin (Fragment) OS=Homo sapiens OX=9606 GN=DBN1 PE=1 SV=1;B3KSQ7_HUMAN Drebrin 1, isoform CRA_d OS=Homo sapien	8	21	21	21	39.9	71.428	105580000	131730000	61947000	2584200000	2955900000	1958900000	Quantified
Q53HW2	60S acidic ribosomal protein P0 (Fragment)		FUNCTION: Ribosomal protein P0 is the functional equivalent of E.coli protein L10. {ECO:0000256|PIRNR:PIRNR039087}.	Q53HW2;Q53HK9;A8K4Z4;A0A024RBS2;P05388;F8VU65;Q6NSF2;F8VWS0;F8VQY6;F8VPE8;F8VRK7;G3V210;Q8NHW5;F8VS58;F8VW21;F8VZS0;B4E3D5;F8VWV4;F8W1K8;Q3MHV2	Q53HW2_HUMAN 60S acidic ribosomal protein P0 (Fragment) OS=Homo sapiens OX=9606 PE=2 SV=1;Q53HK9_HUMAN 60S acidic ribosomal protein P0 (Fragment) OS=Homo sapiens OX=9606 PE=2 SV=1;A8K4Z4_HUMAN 60S acidic ribosomal protein P0 OS=Homo sapiens OX=9606 PE=2 SV	20	7	7	7	34.1	34.301	195870000	161950000	146240000	2498000000	1752300000	1973400000	Quantified
Q9P0K7	Ankycorbin	RAI14	FUNCTION: Plays a role in actin regulation at the ectoplasmic specialization, a type of cell junction specific to testis. Important for establishment of sperm polarity and normal spermatid adhesion. May also promote integrity of Sertoli cell tight junctions at the blood-testis barrier. {ECO:0000250|UniProtKB:Q5U312}.	Q9P0K7;B4DNL3;B3KMZ9;D6REL2;D6R9G6;D6RF74;D6RE17;D6RB27;D6R9G4;D6RBY4;D6RB25;D6RBW6	RAI14_HUMAN Ankycorbin OS=Homo sapiens OX=9606 GN=RAI14 PE=1 SV=2;B4DNL3_HUMAN cDNA FLJ53145, highly similar to Ankycorbin (Fragment) OS=Homo sapiens OX=9606 PE=2 SV=1	12	35	35	35	37.3	110.04	39117000	60394000	48896000	2479900000	3004700000	2673800000	Quantified
V9HW65	Annexin	HEL-S-270		V9HW65;A0A024R5Z7;P07355;H0YN42;H0YMD0;H0YMU9;A6NMY6;H0YKS4;B4DNH8;H0YM50;H0YMM1;H0YNP5;B3KRQ1;H0YKZ7;H0YLV6;H0YMT9;H0YKX9;H0YN28;H0YL33;H0YNA0;H0YKL9;H0YMW4;H0YKV8;H0YN52;H0YMD9;H0YNB8;H0YKN4;H0YLE2	V9HW65_HUMAN Annexin OS=Homo sapiens OX=9606 GN=HEL-S-270 PE=2 SV=1;A0A024R5Z7_HUMAN Annexin OS=Homo sapiens OX=9606 GN=ANXA2 PE=2 SV=1;ANXA2_HUMAN Annexin A2 OS=Homo sapiens OX=9606 GN=ANXA2 PE=1 SV=2;H0YN42_HUMAN Annexin (Fragment) OS=Homo sapiens OX=960	28	18	18	18	56	38.576	110220000	159000000	53500000	2440700000	3109400000	1292900000	Quantified
Q8WUA2	Peptidyl-prolyl cis-trans isomerase-like 4	PPIL4	FUNCTION: PPIases accelerate the folding of proteins. It catalyzes the cis-trans isomerization of proline imidic peptide bonds in oligopeptides (By similarity). {ECO:0000250}.	Q8WUA2;Q6P392;Q32Q83;B3KRR4;Q96AL2;Q9H287;Q9P1R3	PPIL4_HUMAN Peptidyl-prolyl cis-trans isomerase-like 4 OS=Homo sapiens OX=9606 GN=PPIL4 PE=1 SV=1;Q6P392_HUMAN Peptidyl-prolyl cis-trans isomerase (Fragment) OS=Homo sapiens OX=9606 GN=PPIL4 PE=2 SV=1;Q32Q83_HUMAN Peptidyl-prolyl cis-trans isomerase (Fragm	7	23	23	23	51.6	57.224	79484000	104550000	182080000	2419000000	2493500000	4027800000	Quantified
Q5VSQ6	Procollagen-proline, 2-oxoglutarate 4-dioxygenase (Proline 4-hydroxylase), alpha polypeptide I variant (Fragment)	P4HA1		Q5VSQ6	Q5VSQ6_HUMAN Procollagen-proline, 2-oxoglutarate 4-dioxygenase (Proline 4-hydroxylase), alpha polypeptide I variant (Fragment) OS=Homo sapiens OX=9606 GN=P4HA1 PE=2 SV=1	1	16	16	2	33.1	60.966	73550000	147720000	118300000	2338600000	3549600000	2982700000	Quantified
F8VU90	Peptidylprolyl isomerase	FKBP11		F8VU90;Q9NYL4;Q86SR8;H0YHM7;E9PAR0	F8VU90_HUMAN Peptidylprolyl isomerase OS=Homo sapiens OX=9606 GN=FKBP11 PE=1 SV=1;FKB11_HUMAN Peptidyl-prolyl cis-trans isomerase FKBP11 OS=Homo sapiens OX=9606 GN=FKBP11 PE=1 SV=1;Q86SR8_HUMAN Peptidylprolyl isomerase OS=Homo sapiens OX=9606 GN=FKBP11 PE=	5	4	4	4	25.8	19.814	226410000	173110000	0	2320800000	1439400000		Quantified
A0A140VK53	Testicular secretory protein Li 53			A0A140VK53;Q9UQ35;O60382;I3L4D8;A0AUK8;I3L182;Q9UQ39;A0A087X1W1;I3L1I8;Q05BI2;Q05CV9;I3L1C0;I3L3Q8;I3L0N7	A0A140VK53_HUMAN Testicular secretory protein Li 53 OS=Homo sapiens OX=9606 PE=2 SV=1;SRRM2_HUMAN Serine/arginine repetitive matrix protein 2 OS=Homo sapiens OX=9606 GN=SRRM2 PE=1 SV=2;O60382_HUMAN KIAA0324 (Fragment) OS=Homo sapiens OX=9606 GN=KIAA0324 PE	14	57	57	57	29.8	299.61	16272000	23229000	88698000	2262600000	2618600000	9708800000	Quantified
Q6IBM8	U5-116KD protein	U5-116KD		Q6IBM8;Q15029;B3KX19;A8KAP3;Q8IXJ3;B4DZB1;B3KWY2;K7EP67;K7EJ74;K7EIV5;K7EIT3	Q6IBM8_HUMAN U5-116KD protein OS=Homo sapiens OX=9606 GN=U5-116KD PE=2 SV=1;U5S1_HUMAN 116 kDa U5 small nuclear ribonucleoprotein component OS=Homo sapiens OX=9606 GN=EFTUD2 PE=1 SV=1;B3KX19_HUMAN cDNA FLJ44500 fis, clone UTERU3000828, highly similar to 11	11	33	33	33	45.6	109.46	42743000	72914000	83847000	2241500000	2933100000	4108200000	Quantified
Q13045	Protein flightless-1 homolog	FLII	FUNCTION: May play a role as coactivator in transcriptional activation by hormone-activated nuclear receptors (NR) and acts in cooperation with NCOA2 and CARM1. Involved in estrogen hormone signaling. Involved in early embryonic development (By similarity). May play a role in regulation of cytoskeletal rearrangements involved in cytokinesis and cell migration, by inhibiting Rac1-dependent paxilli…	Q13045;B4DIX0;Q59H95;J3QQQ2;B4DNA8;K7EP37;J3QQU5;K7EP27;K7EQZ7;J3KS39;J3QLR6	FLII_HUMAN Protein flightless-1 homolog OS=Homo sapiens OX=9606 GN=FLII PE=1 SV=2;B4DIX0_HUMAN cDNA FLJ50778, highly similar to Protein flightless-1 homolog OS=Homo sapiens OX=9606 PE=2 SV=1;Q59H95_HUMAN Flightless I homolog variant (Fragment) OS=Homo sapi	11	26	26	16	27.7	144.75	34564000	33223000	30902000	2228300000	1671000000	1972900000	Quantified
A0A0B4J1Z1	Serine/arginine-rich-splicing factor 7	SRSF7		A0A0B4J1Z1;B4DEK2;C9JAB2;Q16629;Q8NB80;F8WEA1	A0A0B4J1Z1_HUMAN Serine/arginine-rich-splicing factor 7 OS=Homo sapiens OX=9606 GN=SRSF7 PE=1 SV=1;B4DEK2_HUMAN cDNA FLJ59182, highly similar to Splicing factor, arginine/serine-rich 7 OS=Homo sapiens OX=9606 PE=2 SV=1;C9JAB2_HUMAN Serine/arginine-rich-spl	6	7	7	6	49.6	15.763	338980000	103180000	228810000	2223800000	656350000	2252700000	Quantified
A0A0S2Z3G9	Actinin alpha 4 isoform 1 (Fragment)	ACTN4		A0A0S2Z3G9;O43707;Q96BG6;F5GXS2;B4E337;B4DSX0;A0A0S2Z3C0;H7C144;A0A0S2Z3X3;K7EP19;K7EJH8;B3W6H4;Q71S06;M0QZQ3;C9JY79;A0A024R0N6;Q9H254	A0A0S2Z3G9_HUMAN Actinin alpha 4 isoform 1 (Fragment) OS=Homo sapiens OX=9606 GN=ACTN4 PE=2 SV=1;ACTN4_HUMAN Alpha-actinin-4 OS=Homo sapiens OX=9606 GN=ACTN4 PE=1 SV=2;Q96BG6_HUMAN ACTN4 protein (Fragment) OS=Homo sapiens OX=9606 GN=ACTN4 PE=2 SV=2;F5GXS2_	17	38	38	25	49.8	104.85	37014000	48564000	21654000	2196400000	2136900000	1145800000	Quantified
Q53GK6	Beta actin variant (Fragment)			Q53GK6;Q53G99;Q53G76;Q1KLZ0;P60709;B4E335;Q8WVW5;B4DW52;A0A2R8Y793;B3KWQ3;Q6PJ43;B7ZAP6;B3KUD3;G5E9R0;E7EVS6;Q96FU6;A0A2R8YGF8;C9JUM1;C9JZR7;A4UCT3;A5GZ75;Q96DE1;C9JTX5;F1BXA6;A0A2R8YEA7;Q562R1;A0A2R8YFE2;B3KPP5;F8WCH0;Q562Z7;Q562Y6;Q562X9;Q562S0;Q562N8;Q562N0;Q562L5;K4EQ44;K4EP00;K4ENJ5;Q562Y8;Q562N2;Q562M5;Q562R8;Q562P0;Q562L9;Q562U2;Q562P9;Q562N6;Q562N4;Q562L6;A0AUL6;G8FSY7;A0A173GMX0;Q562Z6;Q…	Q53GK6_HUMAN Beta actin variant (Fragment) OS=Homo sapiens OX=9606 PE=2 SV=1;Q53G99_HUMAN Beta actin variant (Fragment) OS=Homo sapiens OX=9606 PE=2 SV=1;Q53G76_HUMAN Beta actin variant (Fragment) OS=Homo sapiens OX=9606 PE=2 SV=1;Q1KLZ0_HUMAN HCG15971, is	61	21	1	1	69.1	41.722	137610000	175800000	228020000	2196300000	2697400000	3928700000	Quantified
O94832	Unconventional myosin-Id	MYO1D	FUNCTION: Unconventional myosin that functions as actin-based motor protein with ATPase activity (By similarity). Plays a role in endosomal protein trafficking, and especially in the transfer of cargo proteins from early to recycling endosomes (By similarity). Required for normal planar cell polarity in ciliated tracheal cells, for normal rotational polarity of cilia, and for coordinated, unidire…	O94832;Q7Z3N6;K7EIG7;J3QRN6;J3KRL0;Q8N618	MYO1D_HUMAN Unconventional myosin-Id OS=Homo sapiens OX=9606 GN=MYO1D PE=1 SV=2;Q7Z3N6_HUMAN Uncharacterized protein DKFZp686A01173 (Fragment) OS=Homo sapiens OX=9606 GN=DKFZp686A01173 PE=2 SV=1;K7EIG7_HUMAN Unconventional myosin-Id OS=Homo sapiens OX=9606	6	37	37	37	38.8	116.2	33519000	37010000	40331000	2157900000	1860200000	2463600000	Quantified
Q00839	Heterogeneous nuclear ribonucleoprotein U	HNRNPU	FUNCTION: DNA- and RNA-binding protein involved in several cellular processes such as nuclear chromatin organization, telomere-length regulation, transcription, mRNA alternative splicing and stability, Xist-mediated transcriptional silencing and mitotic cell progression (PubMed:10490622, PubMed:18082603, PubMed:19029303, PubMed:22325991, PubMed:25986610, PubMed:28622508). Plays a role in the regu…	Q00839;B3KX72;B4DLR3;A0A1X7SBS1;A0A1W2PPS1;Q96BA7;A0A1W2PP35;Q5RI18;Q7Z4Q5;A0A1W2PPL4;A0A1W2PPH7;A0A1W2PQL0;A0A1W2PP34;A0A1W2PRZ7;A0A1W2PQ74;A0A1W2PQD4;Q9UEL2;A0A1W2PPE9;A0A1W2PRI6;A0A1W2PP22	HNRPU_HUMAN Heterogeneous nuclear ribonucleoprotein U OS=Homo sapiens OX=9606 GN=HNRNPU PE=1 SV=6;B3KX72_HUMAN cDNA FLJ44920 fis, clone BRAMY3011501, highly similar to Heterogeneous nuclear ribonucleoprotein U OS=Homo sapiens OX=9606 PE=2 SV=1;B4DLR3_HUMAN	20	21	21	21	29.7	90.583	61894000	59694000	64874000	2138400000	2284500000	2110000000	Quantified
A0A024R2K4	Leucine rich repeat (In FLII) interacting protein 2, isoform CRA_b	LRRFIP2		A0A024R2K4;Q9Y608;A0A1S5UZ17;C9JSU1;H7C3N9;C9JJC9;C9JC17;C9J321;C9J0U5;B4DPC0;Q05D04;A0A0F7NGI8;Q32MZ4	A0A024R2K4_HUMAN Leucine rich repeat (In FLII) interacting protein 2, isoform CRA_b OS=Homo sapiens OX=9606 GN=LRRFIP2 PE=4 SV=1;LRRF2_HUMAN Leucine-rich repeat flightless-interacting protein 2 OS=Homo sapiens OX=9606 GN=LRRFIP2 PE=1 SV=1;A0A1S5UZ17_HUMAN	13	17	17	17	21.4	84.138	66805000	93735000	33263000	2092600000	2825600000	1161400000	Quantified
F8WF48	Translocation protein SEC62	SEC62		F8WF48;A0JLN5;R9WWI7;Q99442;F8WCJ7;Q3KR08;B4DGB0;D3DNQ1	F8WF48_HUMAN Translocation protein SEC62 OS=Homo sapiens OX=9606 GN=SEC62 PE=1 SV=1;A0JLN5_HUMAN SEC62 protein (Fragment) OS=Homo sapiens OX=9606 GN=SEC62 PE=2 SV=1;R9WWI7_HUMAN SEC62 splice variant OS=Homo sapiens OX=9606 PE=2 SV=1;SEC62_HUMAN Translocati	8	2	2	2	21.2	9.8703	357340000	442960000	363950000	2076800000	2264100000	2175000000	Quantified
V9HVZ4	Glyceraldehyde-3-phosphate dehydrogenase	HEL-S-162eP		V9HVZ4;P04406;E7EUT5;Q2TSD0;Q0QET7;A4UCT1;B4DRV9;Q5ZEY3;Q16768	V9HVZ4_HUMAN Glyceraldehyde-3-phosphate dehydrogenase OS=Homo sapiens OX=9606 GN=HEL-S-162eP PE=2 SV=1;G3P_HUMAN Glyceraldehyde-3-phosphate dehydrogenase OS=Homo sapiens OX=9606 GN=GAPDH PE=1 SV=3;E7EUT5_HUMAN Glyceraldehyde-3-phosphate dehydrogenase OS=Ho	9	11	11	11	55.5	36.053	129210000	123790000	110150000	2075600000	1682500000	1784900000	Quantified
A0A384ME17	Elongation factor Tu	TUFM	FUNCTION: This protein promotes the GTP-dependent binding of aminoacyl-tRNA to the A-site of ribosomes during protein biosynthesis. {ECO:0000256|RuleBase:RU000325}.	A0A384ME17;P49411;H3BNU3	A0A384ME17_HUMAN Elongation factor Tu OS=Homo sapiens OX=9606 GN=TUFM PE=2 SV=1;EFTU_HUMAN Elongation factor Tu, mitochondrial OS=Homo sapiens OX=9606 GN=TUFM PE=1 SV=2	3	18	18	18	44.2	49.874	74787000	117570000	95818000	2044900000	2835900000	2960200000	Quantified
B4E3P1	cDNA FLJ57036, highly similar to Homo sapiens tropomyosin 2 (beta) (TPM2), transcript variant 2, mRNA			B4E3P1	B4E3P1_HUMAN cDNA FLJ57036, highly similar to Homo sapiens tropomyosin 2 (beta) (TPM2), transcript variant 2, mRNA OS=Homo sapiens OX=9606 PE=2 SV=1	1	13	1	1	31.4	34.097	120010000	102460000	29396000	2040200000	1505400000	488330000	Quantified
Q53F91	Villin 1 variant (Fragment)			Q53F91;P09327;B4DV78;H7C0B6;C9J2B5;O75366	Q53F91_HUMAN Villin 1 variant (Fragment) OS=Homo sapiens OX=9606 PE=2 SV=1;VILI_HUMAN Villin-1 OS=Homo sapiens OX=9606 GN=VIL1 PE=1 SV=4;B4DV78_HUMAN Villin-1 OS=Homo sapiens OX=9606 GN=VIL1 PE=1 SV=1	6	23	23	23	36.9	92.724	46814000	53577000	60149000	1992500000	1867000000	2736500000	Quantified
V9HW26	ATP synthase subunit alpha	HEL-S-123m	FUNCTION: Produces ATP from ADP in the presence of a proton gradient across the membrane. {ECO:0000256|RuleBase:RU003551}.	V9HW26;P25705;K7EK77;B4DGW3;K7ERX7;K7EQH4;K7EJP1;K7ENJ4;K7ESA0	V9HW26_HUMAN ATP synthase subunit alpha OS=Homo sapiens OX=9606 GN=HEL-S-123m PE=2 SV=1;ATPA_HUMAN ATP synthase subunit alpha, mitochondrial OS=Homo sapiens OX=9606 GN=ATP5F1A PE=1 SV=1;K7EK77_HUMAN ATP synthase subunit alpha, mitochondrial (Fragment) OS=H	9	15	15	15	35.6	59.75	60885000	76720000	59159000	1960200000	1978500000	1783500000	Quantified
A0A384NPQ2	Epididymis secretory sperm binding protein		FUNCTION: Thiol-specific peroxidase that catalyzes the reduction of hydrogen peroxide and organic hydroperoxides to water and alcohols, respectively. {ECO:0000256|PIRNR:PIRNR000239}.	A0A384NPQ2;Q06830;A0A0A0MSI0;B2R4P2;A0A0A0MRQ5;H7C3T4;B4DF70;V9HW12;V9HW63;P32119;Q13162	A0A384NPQ2_HUMAN Epididymis secretory sperm binding protein OS=Homo sapiens OX=9606 PE=2 SV=1;PRDX1_HUMAN Peroxiredoxin-1 OS=Homo sapiens OX=9606 GN=PRDX1 PE=1 SV=1;A0A0A0MSI0_HUMAN Peroxiredoxin-1 (Fragment) OS=Homo sapiens OX=9606 GN=PRDX1 PE=1 SV=1;B2R4	11	8	8	8	44.7	22.11	130390000	106120000	69457000	1891000000	1575700000	863910000	Quantified
Q53G58	Coronin (Fragment)			Q53G58;A0A024RBI5;Q59EA2;Q9ULV4;B3KN06;B4DMH3;B4E3S0;B7Z9V0;H0YHL7;F8W1H8;F8VUX3;F8VSA4;F8VRE9;F8VTT6;F8VVB7;F8VV53;B3KRY9;B3KSZ9;J3QLV6;J3KSS5;Q6QEF8	Q53G58_HUMAN Coronin (Fragment) OS=Homo sapiens OX=9606 PE=2 SV=1;A0A024RBI5_HUMAN Coronin OS=Homo sapiens OX=9606 GN=CORO1C PE=3 SV=1;Q59EA2_HUMAN Coronin (Fragment) OS=Homo sapiens OX=9606 PE=2 SV=1;COR1C_HUMAN Coronin-1C OS=Homo sapiens OX=9606 GN=CORO1	21	19	19	19	42	53.28	84544000	153660000	142430000	1882600000	2350900000	2527700000	Quantified
P38159	RNA-binding motif protein, X chromosome	RBMX	FUNCTION: RNA-binding protein that plays several role in the regulation of pre- and post-transcriptional processes. Implicated in tissue-specific regulation of gene transcription and alternative splicing of several pre-mRNAs. Binds to and stimulates transcription from the tumor suppressor TXNIP gene promoter; may thus be involved in tumor suppression. When associated with SAFB, binds to and stimu…	P38159;H3BT71;B4E352;Q2VIN3;Q96E39;H0Y6E7;B3KRG5;H3BUY5;H3BR27;A0A1B0GUK8;H3BNC1;A8K8A6;O75526;Q8N7X1	RBMX_HUMAN RNA-binding motif protein, X chromosome OS=Homo sapiens OX=9606 GN=RBMX PE=1 SV=3;H3BT71_HUMAN RNA-binding motif protein, X chromosome OS=Homo sapiens OX=9606 GN=RBMX PE=1 SV=1;B4E352_HUMAN cDNA FLJ54953, highly similar to Heterogeneous nuclear	14	13	13	13	35.5	42.331	75067000	83918000	67427000	1846300000	1731300000	1759500000	Quantified
A0A248RGE3	40S ribosomal protein (Fragment)			A0A248RGE3;Q5RKT7;D6W5C9;B2RDW1;P62979;Q8WYN9;A0A2R8Y422;J3QS39;J3QTR3;F5H6Q2;Q3MIH3;F5GYU3;F5H2Z3;F5H265;Q5UGI3;B4DV12;F5H388;F5H747;F5GXK7;J3QKN0;Q5U5U6;Q5PY61;Q9UFQ0;Q96C32;Q96MH4;L8B4I8;L8B196;Q96H31;L8B4R0;A8K674;L8B4Z6;L8B4M0;L8B4J3;Q66K58;Q59EM9;P62987;P0CG47;P0CG48;M0R1V7;Q49A90;M0R1M6;M0R2S1;J3QSA3;F5GZ39	A0A248RGE3_HUMAN 40S ribosomal protein (Fragment) OS=Homo sapiens OX=9606 PE=2 SV=1;Q5RKT7_HUMAN Ribosomal protein S27a OS=Homo sapiens OX=9606 GN=RPS27A PE=1 SV=1;D6W5C9_HUMAN Ribosomal protein S27a, isoform CRA_c OS=Homo sapiens OX=9606 GN=RPS27A PE=4 SV	44	5	5	5	45.5	16.717	361060000	310400000	176200000	1830400000	1433300000	1518800000	Quantified
D3DTH7	Myosin IC, isoform CRA_a	MYO1C		D3DTH7	D3DTH7_HUMAN Myosin IC, isoform CRA_a OS=Homo sapiens OX=9606 GN=MYO1C PE=3 SV=1	1	43	1	1	53.1	98.933	38992000	41933000	46740000	1793600000	1667200000	2101000000	Quantified
V9HW98	Epididymis luminal protein 2	HEL2		V9HW98;P62258;G9K389;G9K388;B7ZA86;K7EM20;I3L0W5;B4DJF2;I3L3T1;B4DJB0;K7EIT4;B3KT37	V9HW98_HUMAN Epididymis luminal protein 2 OS=Homo sapiens OX=9606 GN=HEL2 PE=1 SV=1;1433E_HUMAN 14-3-3 protein epsilon OS=Homo sapiens OX=9606 GN=YWHAE PE=1 SV=1;G9K389_HUMAN YWHAE/FAM22B fusion protein (Fragment) OS=Homo sapiens OX=9606 GN=YWHAE/FAM22B fu	12	11	11	8	44.7	29.174	111370000	110680000	32163000	1750600000	1534200000	668940000	Quantified
A0A024R9C1	Polyadenylate-binding protein	PABPC1	FUNCTION: Binds the poly(A) tail of mRNA. {ECO:0000256|RuleBase:RU362004}.	A0A024R9C1;P11940;E7EQV3;B4DZW4;A0A087WTT1;E7ERJ7;B4DQX0;B3KT93;A0A024R9E2;H0YAR2;Q2VIP3;Q5VX58;Q3ZCS4;Q9H361;H0YAP2;E5RJB9;H0YB86;H0YBN4;E5RGH3;E5RH24;H0YAS6;H0YB75;Q4VXU2;B1ANR1;H0YAS7;E5RHG7;H0YEQ8;E5RGC4;E5RFD8;H0YER0;H0YAW6;H0Y6X6;A8K8J2;B4DM75;Q5JQF8;Q96DU9	A0A024R9C1_HUMAN Polyadenylate-binding protein OS=Homo sapiens OX=9606 GN=PABPC1 PE=3 SV=1;PABP1_HUMAN Polyadenylate-binding protein 1 OS=Homo sapiens OX=9606 GN=PABPC1 PE=1 SV=2;E7EQV3_HUMAN Polyadenylate-binding protein OS=Homo sapiens OX=9606 GN=PABPC1	36	19	19	14	40.3	70.67	52660000	58119000	59350000	1749600000	1808500000	2130300000	Quantified
Q6PJT7	Zinc finger CCCH domain-containing protein 14	ZC3H14	FUNCTION: Involved in poly(A) tail length control in neuronal cells. Binds the polyadenosine RNA oligonucleotides. {ECO:0000269|PubMed:17630287, ECO:0000269|PubMed:24671764}.	Q6PJT7;G3V256;A0A3B3IT62;G3V3Y4;G3V3R9;G3V411;G3V572;G3V240;G3V473;G3V2X4	ZC3HE_HUMAN Zinc finger CCCH domain-containing protein 14 OS=Homo sapiens OX=9606 GN=ZC3H14 PE=1 SV=1;G3V256_HUMAN Zinc finger CCCH domain-containing protein 14 OS=Homo sapiens OX=9606 GN=ZC3H14 PE=1 SV=1	10	25	25	4	48.5	82.875	38480000	91584000	76099000	1739700000	3084200000	3193300000	Quantified
O75643	U5 small nuclear ribonucleoprotein 200 kDa helicase	SNRNP200	FUNCTION: Plays role in pre-mRNA splicing as core component of precatalytic, catalytic and postcatalytic spliceosomal complexes (PubMed:28502770, PubMed:28781166, PubMed:29361316, PubMed:30315277, PubMed:29360106, PubMed:29301961, PubMed:30728453, PubMed:30705154). Involved in spliceosome assembly, activation and disassembly. Mediates changes in the dynamic network of RNA-RNA interactions in the …	O75643;A4FU77;A0A494C1A5;Q9H8B9;B4E150;B4E0P5;Q9UNV9;A2RRQ7;Q7L5W4;Q9P172;Q5ZF01	U520_HUMAN U5 small nuclear ribonucleoprotein 200 kDa helicase OS=Homo sapiens OX=9606 GN=SNRNP200 PE=1 SV=2;A4FU77_HUMAN SNRNP200 protein (Fragment) OS=Homo sapiens OX=9606 GN=SNRNP200 PE=2 SV=1;A0A494C1A5_HUMAN U5 small nuclear ribonucleoprotein 200 kDa	11	56	56	56	32.9	244.5	12790000	20885000	49705000	1732600000	2275400000	5186600000	Quantified
A0A0A0MS07	Immunoglobulin heavy constant gamma 1 (Fragment)	IGHG1		A0A0A0MS07;S6C4Q7;S6BGE0;S6B2A6;S6AWD9;S6BGE5;S6BAN1;S6BAM6;Q6PYX1;A0A0A0MS08;P0DOX5;Q6GMX6;S6B291;Q6N096;V9HW68;Q6N089;A8K008;Q6MZV7;Q6N095;Q6MZQ6;Q5EFE5;Q6N094;Q6N097;Q7Z351;P01857;A0A5C2GME4;A0A5C2GWT2;Q9Y509;A0A4P8J3Z7;Q6ZP87;A0A0M3KKW6;S6BAP0;S6BGD4;A4F255;S6BAQ4;S6AWG0;S6C4S4;S6AWF0;S6C4S0;S6C4R2;S6BAP4;S6B2B6;A0A5J6KJ24;Q86TT2;A0A4W9A917;A0A286YEY4;A0A286YFJ8;Q6N093;A0A286YES1;Q6MZU6;Q6MZX…	A0A0A0MS07_HUMAN Immunoglobulin heavy constant gamma 1 (Fragment) OS=Homo sapiens OX=9606 GN=IGHG1 PE=1 SV=1;S6C4Q7_HUMAN IgG H chain OS=Homo sapiens OX=9606 PE=2 SV=1;S6BGE0_HUMAN IgG H chain OS=Homo sapiens OX=9606 PE=2 SV=1;S6B2A6_HUMAN IgG H chain OS=H	57	2	2	2	6.4	31.983	155540000	188750000	273420000	1729600000	1935400000	3165100000	Quantified
O00268	Transcription initiation factor TFIID subunit 4	TAF4	FUNCTION: Part of the TFIID complex, a multimeric protein complex that plays a central role in mediating promoter responses to various activators and repressors. Potentiates transcriptional activation by the AF-2S of the retinoic acid, vitamin D3 and thyroid hormone.	O00268;A0A0G2JRY5;V9GY14;V9GY03;B4DYT3;J3KTH2;A4PBF7;Q92750	TAF4_HUMAN Transcription initiation factor TFIID subunit 4 OS=Homo sapiens OX=9606 GN=TAF4 PE=1 SV=2;A0A0G2JRY5_HUMAN Transcription initiation factor TFIID subunit 4 (Fragment) OS=Homo sapiens OX=9606 GN=TAF4 PE=1 SV=1	8	29	29	29	32.7	110.11	40494000	68969000	54448000	1729000000	2250100000	2226000000	Quantified
A0A0U1RQF0	Fatty acid synthase	FASN		A0A0U1RQF0;P49327;Q6PJJ3;J3KTF0;A0A0U1RRG3	A0A0U1RQF0_HUMAN Fatty acid synthase OS=Homo sapiens OX=9606 GN=FASN PE=1 SV=1;FAS_HUMAN Fatty acid synthase OS=Homo sapiens OX=9606 GN=FASN PE=1 SV=3	5	41	41	41	22.9	273.2	13778000	14143000	9595600	1722900000	1358200000	1341200000	Quantified
Q96AQ6	Pre-B-cell leukemia transcription factor-interacting protein 1	PBXIP1	FUNCTION: Regulator of pre-B-cell leukemia transcription factors (BPXs) function. Inhibits the binding of PBX1-HOX complex to DNA and blocks the transcriptional activity of E2A-PBX1. Tethers estrogen receptor-alpha (ESR1) to microtubules and allows them to influence estrogen receptors-alpha signaling. {ECO:0000269|PubMed:10825160, ECO:0000269|PubMed:12360403, ECO:0000269|PubMed:17043237}.	Q96AQ6;B4E1J0;B4DV94;Q5T173;F2Z2Z8;B4DU90;A1L1A3	PBIP1_HUMAN Pre-B-cell leukemia transcription factor-interacting protein 1 OS=Homo sapiens OX=9606 GN=PBXIP1 PE=1 SV=1;B4E1J0_HUMAN cDNA FLJ58464, highly similar to Homo sapiens pre-B-cell leukemia transcription factor interacting protein 1 (PBXIP1), mRNA	7	22	22	3	37.6	80.642	63056000	117800000	101350000	1719400000	2976600000	3202700000	Quantified
P0DN76	Splicing factor U2AF 35 kDa subunit-like protein	U2AF1L5	FUNCTION: Plays a critical role in both constitutive and enhancer-dependent splicing by mediating protein-protein interactions and protein-RNA interactions required for accurate 3'-splice site selection. Recruits U2 snRNP to the branch point. Directly mediates interactions between U2AF2 and proteins bound to the enhancers and thus may function as a bridge between U2AF2 and the enhancer complex to…	P0DN76;B5BU08;Q01081;A0A1B0GW87;M0QYK5;Q69YM7;M0R2N4;Q8WU68;K7EJH3;K7EJM7;Q7Z780	U2AF5_HUMAN Splicing factor U2AF 35 kDa subunit-like protein OS=Homo sapiens OX=9606 GN=U2AF1L5 PE=1 SV=1;B5BU08_HUMAN U2 small nuclear RNA auxillary factor 1 isoform a OS=Homo sapiens OX=9606 GN=U2AF1 PE=2 SV=1;U2AF1_HUMAN Splicing factor U2AF 35 kDa subu	11	6	6	6	25.4	27.872	116220000	100810000	149540000	1717300000	777760000	1306100000	Quantified
B5MDF5	GTP-binding nuclear protein Ran	RAN	FUNCTION: GTP-binding protein involved in nucleocytoplasmic transport. Required for the import of protein into the nucleus and also for RNA export. Involved in chromatin condensation and control of cell cycle. {ECO:0000256|RuleBase:RU363057}.	B5MDF5;P62826;J3KQE5;F5H018;H0YFC6;B4DV51;A0A087X0W0;Q96QB7;Q0EFC9	B5MDF5_HUMAN GTP-binding nuclear protein Ran OS=Homo sapiens OX=9606 GN=RAN PE=1 SV=1;RAN_HUMAN GTP-binding nuclear protein Ran OS=Homo sapiens OX=9606 GN=RAN PE=1 SV=3;J3KQE5_HUMAN GTP-binding nuclear protein Ran (Fragment) OS=Homo sapiens OX=9606 GN=RAN	9	7	7	7	33.5	26.224	175610000	85174000	12360000	1711800000	700800000	172270000	Quantified
Q9BVJ6	U3 small nucleolar RNA-associated protein 14 homolog A	UTP14A	FUNCTION: May be required for ribosome biogenesis. {ECO:0000250}.	Q9BVJ6;B4E343;X6RJY0;Q08E77;A0A024RDV0;Q5TAP6;O60531	UT14A_HUMAN U3 small nucleolar RNA-associated protein 14 homolog A OS=Homo sapiens OX=9606 GN=UTP14A PE=1 SV=1;B4E343_HUMAN cDNA FLJ54249, highly similar to U3 small nucleolar RNA-associated protein 14 homolog A OS=Homo sapiens OX=9606 PE=2 SV=1	7	29	29	29	47.7	87.977	40086000	80533000	88445000	1706500000	2732200000	3405900000	Quantified
A0A2R8Y5G6	ATP-dependent RNA helicase DDX3X	DDX3X		A0A2R8Y5G6;A0A0D9SFB3;A0A2R8YF78;A0A2R8YCW1;A0A0D9SG12;A0A2R8YFR4;A0A2U3TZJ9;A0A2R8YFS5;B5BTY4;A0A2R8Y4A4;Q59GX6;A0A2R8Y645;A0A0D9SF53;O00571;F6S8Q4;A0A2R8YDT5;A0A2R8Y7T2;A0A2R8YDH3;B4DLU5;Q5S4N1;A0A0J9YVQ7;A0A087WVZ1;B4E3C4;A0A2R8YCU0;A0A2R8Y650;A0A2R8YF89;B4DLA0	A0A2R8Y5G6_HUMAN ATP-dependent RNA helicase DDX3X OS=Homo sapiens OX=9606 GN=DDX3X PE=1 SV=1;A0A0D9SFB3_HUMAN ATP-dependent RNA helicase DDX3X OS=Homo sapiens OX=9606 GN=DDX3X PE=1 SV=1;A0A2R8YF78_HUMAN ATP-dependent RNA helicase DDX3X OS=Homo sapiens OX=9	27	23	23	7	42.6	69.047	42903000	76949000	62264000	1697400000	2383500000	2502600000	Quantified
P78527	DNA-dependent protein kinase catalytic subunit	PRKDC	FUNCTION: Serine/threonine-protein kinase that acts as a molecular sensor for DNA damage. Involved in DNA non-homologous end joining (NHEJ) required for double-strand break (DSB) repair and V(D)J recombination (PubMed:11955432, PubMed:12649176, PubMed:14734805). Must be bound to DNA to express its catalytic properties. Promotes processing of hairpin DNA structures in V(D)J recombination by activa…	P78527;B4DL41;F5GX40;H0YG84	PRKDC_HUMAN DNA-dependent protein kinase catalytic subunit OS=Homo sapiens OX=9606 GN=PRKDC PE=1 SV=3	4	61	61	61	18.6	469.08	6559700	8584000	8243800	1691000000	1588800000	1556500000	Quantified
Q8TDB6	E3 ubiquitin-protein ligase DTX3L	DTX3L	FUNCTION: E3 ubiquitin-protein ligase which, in association with ADP-ribosyltransferase PARP9, plays a role in DNA damage repair and in interferon-mediated antiviral responses (PubMed:12670957, PubMed:19818714, PubMed:26479788, PubMed:23230272). Monoubiquitinates several histones, including histone H2A, H2B, H3 and H4 (PubMed:28525742). In response to DNA damage, mediates monoubiquitination of 'L…	Q8TDB6	DTX3L_HUMAN E3 ubiquitin-protein ligase DTX3L OS=Homo sapiens OX=9606 GN=DTX3L PE=1 SV=1	1	25	25	25	36.5	83.553	37723000	73659000	66985000	1659500000	2324100000	2690100000	Quantified
A0A024R1S8	LIM and SH3 protein 1, isoform CRA_b	LASP1		A0A024R1S8;Q14847;A8K1D2;C9J9W2;B4DIC4;B4DJI4;F6S2S5;Q9NPR7;K7ESD6;J3KSN1	A0A024R1S8_HUMAN LIM and SH3 protein 1, isoform CRA_b OS=Homo sapiens OX=9606 GN=LASP1 PE=4 SV=1;LASP1_HUMAN LIM and SH3 domain protein 1 OS=Homo sapiens OX=9606 GN=LASP1 PE=1 SV=2;A8K1D2_HUMAN cDNA FLJ76601, highly similar to Homo sapiens LIM and SH3 prot	10	13	13	12	42.9	29.717	125040000	107980000	91473000	1632100000	1311300000	1201900000	Quantified
V9HWC6	Peptidyl-prolyl cis-trans isomerase	HEL-S-39	FUNCTION: PPIases accelerate the folding of proteins. It catalyzes the cis-trans isomerization of proline imidic peptide bonds in oligopeptides. {ECO:0000256|RuleBase:RU363019}.	V9HWC6;P23284	V9HWC6_HUMAN Peptidyl-prolyl cis-trans isomerase OS=Homo sapiens OX=9606 GN=HEL-S-39 PE=2 SV=1;PPIB_HUMAN Peptidyl-prolyl cis-trans isomerase B OS=Homo sapiens OX=9606 GN=PPIB PE=1 SV=2	2	7	7	7	36.5	22.742	124230000	237180000	116060000	1616800000	2413900000	1246200000	Quantified
Q5VVD0	Ribosomal protein L11, isoform CRA_b	RPL11		Q5VVD0;P62913;Q5VVC8;Q08ES8	Q5VVD0_HUMAN Ribosomal protein L11, isoform CRA_b OS=Homo sapiens OX=9606 GN=RPL11 PE=2 SV=1;RL11_HUMAN 60S ribosomal protein L11 OS=Homo sapiens OX=9606 GN=RPL11 PE=1 SV=2;Q5VVC8_HUMAN 60S ribosomal protein L11 OS=Homo sapiens OX=9606 GN=RPL11 PE=1 SV=2;Q	4	6	6	6	29.2	20.252	157140000	256750000	71372000	1615400000	2001600000	770720000	Quantified
H0YKD8	60S ribosomal protein L28	RPL28		H0YKD8;P46779;H0YLP6;H0YMF4;Q59F34;O60251	H0YKD8_HUMAN 60S ribosomal protein L28 OS=Homo sapiens OX=9606 GN=RPL28 PE=1 SV=1;RL28_HUMAN 60S ribosomal protein L28 OS=Homo sapiens OX=9606 GN=RPL28 PE=1 SV=3;H0YLP6_HUMAN 60S ribosomal protein L28 OS=Homo sapiens OX=9606 GN=RPL28 PE=1 SV=1;H0YMF4_HUMAN	6	7	7	7	32.9	19.072	142860000	142000000	158860000	1606500000	1516800000	1799900000	Quantified
D6RD46	LIM and calponin homology domains-containing protein 1	LIMCH1		D6RD46;Q9UPQ0;E7EPK0;H0Y8P3;G5EA03;B7Z3F1;B7Z3G0;B7Z656;Q6N054;D6RJ93;B7Z7Z0;D6R8Y0	D6RD46_HUMAN LIM and calponin homology domains-containing protein 1 OS=Homo sapiens OX=9606 GN=LIMCH1 PE=1 SV=1;LIMC1_HUMAN LIM and calponin homology domains-containing protein 1 OS=Homo sapiens OX=9606 GN=LIMCH1 PE=1 SV=4;E7EPK0_HUMAN LIM and calponin hom	12	29	29	5	38.1	109.93	27340000	43162000	29027000	1600800000	2000600000	1514100000	Quantified
B2RAH5	Protein phosphatase 1 regulatory subunit			B2RAH5;O14974;A0A024RBF1;F8VZN8;H0YHI8;A0A3B3ISH4;H0YIM2;H0YIS3;H0YIS4;A0A0U1RQZ1;H0YHL8;F8VW28;H0YIL7	B2RAH5_HUMAN Protein phosphatase 1 regulatory subunit OS=Homo sapiens OX=9606 PE=2 SV=1;MYPT1_HUMAN Protein phosphatase 1 regulatory subunit 12A OS=Homo sapiens OX=9606 GN=PPP1R12A PE=1 SV=1;A0A024RBF1_HUMAN Protein phosphatase 1 regulatory subunit OS=Homo	13	26	26	26	29.4	115.33	30549000	52204000	35787000	1592300000	1990200000	1728200000	Quantified
Q13428	Treacle protein	TCOF1	FUNCTION: Nucleolar protein that acts as a regulator of RNA polymerase I by connecting RNA polymerase I with enzymes responsible for ribosomal processing and modification (PubMed:12777385, PubMed:26399832). Required for neural crest specification: following monoubiquitination by the BCR(KBTBD8) complex, associates with NOLC1 and acts as a platform to connect RNA polymerase I with enzymes responsi…	Q13428;Q59FZ2	TCOF_HUMAN Treacle protein OS=Homo sapiens OX=9606 GN=TCOF1 PE=1 SV=3	2	43	43	6	33.1	152.1	16525000	26286000	168260000	1578500000	1997700000	11796000000	Quantified
A0A0S2Z4I4	Tropomyosin 3 isoform 3 (Fragment)	TPM3		A0A0S2Z4I4	A0A0S2Z4I4_HUMAN Tropomyosin 3 isoform 3 (Fragment) OS=Homo sapiens OX=9606 GN=TPM3 PE=2 SV=1	1	25	1	0	63.7	28.87	107220000	113310000	77527000	1576700000	1592600000	1325300000	Quantified
P62424	60S ribosomal protein L7a	RPL7A		P62424;Q5T8U3;Q9BY74;Q5T8U2	RL7A_HUMAN 60S ribosomal protein L7a OS=Homo sapiens OX=9606 GN=RPL7A PE=1 SV=2;Q5T8U3_HUMAN 60S ribosomal protein L7a (Fragment) OS=Homo sapiens OX=9606 GN=RPL7A PE=1 SV=1;Q9BY74_HUMAN Ribosomal protein L7a (Fragment) OS=Homo sapiens OX=9606 GN=RP-L7a PE=	4	11	11	11	37.6	29.995	184260000	75217000	113310000	1551100000	665020000	1289000000	Quantified
B3KT06	Tubulin alpha chain		FUNCTION: Tubulin is the major constituent of microtubules. It binds two moles of GTP, one at an exchangeable site on the beta chain and one at a non-exchangeable site on the alpha chain. {ECO:0000256|RuleBase:RU000352, ECO:0000256|SAAS:SAAS00392176}.	B3KT06;B3KPS3;P68363;A8JZY9;B4DDU2;F8VVB9;F8VQQ4;F8VRZ4;F8VS66;F8VWV9;C9JDS9;B4DN58;F8VX09;Q6QMJ5;C9K0S6;F8VRK0;Q15670;F8VXZ7;D3DX41;F8W0F6;Q9H853	B3KT06_HUMAN Tubulin alpha chain OS=Homo sapiens OX=9606 PE=2 SV=1;B3KPS3_HUMAN Tubulin alpha chain OS=Homo sapiens OX=9606 PE=2 SV=1;TBA1B_HUMAN Tubulin alpha-1B chain OS=Homo sapiens OX=9606 GN=TUBA1B PE=1 SV=1;A8JZY9_HUMAN Tubulin alpha chain OS=Homo sa	21	17	2	0	52.4	46.341	57852000	87100000	89766000	1536800000	1570700000	1751300000	Quantified
Q53HU0	Chaperonin containing TCP1, subunit 8 (Theta) variant (Fragment)			Q53HU0;P50990;Q7Z759;H7C4C8;H7C2U0	Q53HU0_HUMAN Chaperonin containing TCP1, subunit 8 (Theta) variant (Fragment) OS=Homo sapiens OX=9606 PE=2 SV=1;TCPQ_HUMAN T-complex protein 1 subunit theta OS=Homo sapiens OX=9606 GN=CCT8 PE=1 SV=4;Q7Z759_HUMAN CCT8 protein OS=Homo sapiens OX=9606 GN=CCT8	5	19	19	19	41.1	59.65	45092000	62872000	29646000	1526500000	1800000000	1318500000	Quantified
P11387	DNA topoisomerase 1	TOP1	FUNCTION: Releases the supercoiling and torsional tension of DNA introduced during the DNA replication and transcription by transiently cleaving and rejoining one strand of the DNA duplex. Introduces a single-strand break via transesterification at a target site in duplex DNA. The scissile phosphodiester is attacked by the catalytic tyrosine of the enzyme, resulting in the formation of a DNA-(3'-…	P11387;B9EG90;Q9BVT2;Q6PK95;Q6NWZ5;E5RIC7;B7Z9E8;B4DYD2;E5KMK7;E5KMK6;E5KMK5;Q969P6;D3DWJ7;E5RJ95;E5RFS0;B4E061;E5RJ33;H0YBR3;H0YC03;E5RGE7;E5RGR4;E5RFE3;E5RGR2	TOP1_HUMAN DNA topoisomerase 1 OS=Homo sapiens OX=9606 GN=TOP1 PE=1 SV=2;B9EG90_HUMAN DNA topoisomerase I OS=Homo sapiens OX=9606 GN=TOP1 PE=2 SV=1	23	33	33	33	41.2	90.725	31641000	41692000	266370000	1517900000	1549500000	8684200000	Quantified
B3KT70	cDNA FLJ37767 fis, clone BRHIP2024911, highly similar to Homo sapiens hexokinase domain containing 1 (HKDC1), mRNA			B3KT70;A8K4Q9;Q2TB90;B4E0J9;B4DG62;A8K7J7;A0A024QZK7;Q59FD4;B3KXY9;P19367	B3KT70_HUMAN cDNA FLJ37767 fis, clone BRHIP2024911, highly similar to Homo sapiens hexokinase domain containing 1 (HKDC1), mRNA OS=Homo sapiens OX=9606 PE=2 SV=1;A8K4Q9_HUMAN cDNA FLJ77931 OS=Homo sapiens OX=9606 PE=2 SV=1;HKDC1_HUMAN Hexokinase HKDC1 OS=H	10	28	28	28	35.1	102.52	34280000	34268000	40563000	1516800000	1656200000	1961100000	Quantified
P46783	40S ribosomal protein S10	RPS10	FUNCTION: Component of the 40S ribosomal subunit.	P46783;F6U211;Q59GE4;A0A2R8Y7H1;A0A2R8YFH6;A0A1W2PQS6;A0A2R8Y6L3;S4R435;Q9NQ39;Q14489	RS10_HUMAN 40S ribosomal protein S10 OS=Homo sapiens OX=9606 GN=RPS10 PE=1 SV=1;F6U211_HUMAN 40S ribosomal protein S10 OS=Homo sapiens OX=9606 GN=RPS10 PE=4 SV=1;Q59GE4_HUMAN Ribosomal protein S10 variant (Fragment) OS=Homo sapiens OX=9606 PE=4 SV=1;A0A2R8	10	6	6	6	38.2	18.898	174850000	376010000	335400000	1513200000	2745500000	2158100000	Quantified
Q9HCM4	Band 4.1-like protein 5	EPB41L5	FUNCTION: May contribute to the correct positioning of tight junctions during the establishment of polarity in epithelial cells. {ECO:0000269|PubMed:17920587}.	Q9HCM4;Q4ZG32;B4E3R4	E41L5_HUMAN Band 4.1-like protein 5 OS=Homo sapiens OX=9606 GN=EPB41L5 PE=1 SV=3;Q4ZG32_HUMAN Uncharacterized protein EPB41L5 (Fragment) OS=Homo sapiens OX=9606 GN=EPB41L5 PE=4 SV=1	3	19	19	16	37.2	81.855	58223000	75921000	92958000	1509500000	2043500000	2420200000	Quantified
V9HW04	Serine/threonine-protein phosphatase	HEL-S-80p		V9HW04;P62140;B7ZB67;B4DJ75;E7ETD8;B4E163;C9JP48;C9J9S3;H0Y3Y6;B4DNE3;C4TNW5;C4TNW6;F8WE71;F8W1A0	V9HW04_HUMAN Serine/threonine-protein phosphatase OS=Homo sapiens OX=9606 GN=HEL-S-80p PE=2 SV=1;PP1B_HUMAN Serine/threonine-protein phosphatase PP1-beta catalytic subunit OS=Homo sapiens OX=9606 GN=PPP1CB PE=1 SV=3;B7ZB67_HUMAN Serine/threonine-protein ph	14	16	16	5	56.9	37.186	107280000	102950000	61718000	1508500000	1488600000	1292700000	Quantified
P62906	60S ribosomal protein L10a	RPL10A	FUNCTION: Component of the large ribosomal subunit. {ECO:0000305|PubMed:12962325}.	P62906;Q1JQ76;A0A024RCW3	RL10A_HUMAN 60S ribosomal protein L10a OS=Homo sapiens OX=9606 GN=RPL10A PE=1 SV=2;Q1JQ76_HUMAN Ribosomal protein (Fragment) OS=Homo sapiens OX=9606 GN=RPL10A PE=2 SV=1;A0A024RCW3_HUMAN Ribosomal protein OS=Homo sapiens OX=9606 GN=RPL10A PE=3 SV=1	3	8	8	8	37.3	24.831	158060000	73963000	101820000	1507800000	641850000	1039700000	Quantified
Q0QEW2	Ribosomal protein L18 (Fragment)	RPL18		Q0QEW2;G3V203;H0YHA7;A0A024QZD1;J3QQ67;Q07020;F8VUA6;F8VYV2;B4DDY5;A0A075B7A0	Q0QEW2_HUMAN Ribosomal protein L18 (Fragment) OS=Homo sapiens OX=9606 GN=RPL18 PE=2 SV=1;G3V203_HUMAN 60S ribosomal protein L18 OS=Homo sapiens OX=9606 GN=RPL18 PE=1 SV=1;H0YHA7_HUMAN 60S ribosomal protein L18 (Fragment) OS=Homo sapiens OX=9606 GN=RPL18 PE	10	4	4	4	29.3	18.732	266160000	236120000	1869500	1506200000	1275700000		Quantified
A0A140VJI8	EF-hand domain family, member D2, isoform CRA_a	EFHD2		A0A140VJI8;A0A024QZ77;Q96C19;H0Y4Y4;Q53SA2;Q7Z2R5;B4DEE0;A0A087X1Z2;A0A024R493;Q59EU6;Q9BUP0;C9JTV4;Q8WYH2	A0A140VJI8_HUMAN EF-hand domain family, member D2, isoform CRA_a OS=Homo sapiens OX=9606 GN=EFHD2 PE=4 SV=1;A0A024QZ77_HUMAN Testicular tissue protein Li 62 OS=Homo sapiens OX=9606 PE=2 SV=1;EFHD2_HUMAN EF-hand domain-containing protein D2 OS=Homo sapiens	13	10	10	10	37.9	26.697	141450000	118200000	28763000	1490300000	1106100000	392500000	Quantified
A4QPB0	IQ motif containing GTPase activating protein 1	IQGAP1		A4QPB0;A0A024RC65;P46940;A0A0J9YXZ5;H0YLE8;B4E2M0;Q6P1N4;B4DNP4;Q5FWG8;Q05DN7;H0YKA5;F2Z2E2;A2RRC9;Q86VI3;Q96PA3;A0A087WWP1;E9PDT6	A4QPB0_HUMAN IQ motif containing GTPase activating protein 1 OS=Homo sapiens OX=9606 GN=IQGAP1 PE=1 SV=1;A0A024RC65_HUMAN HCG1991735, isoform CRA_a OS=Homo sapiens OX=9606 GN=hCG_1991735 PE=4 SV=1;IQGA1_HUMAN Ras GTPase-activating-like protein IQGAP1 OS=Ho	17	30	30	29	23.6	189.28	15145000	18834000	24002000	1489600000	1470200000	1580700000	Quantified
Q9BVI4	Nucleolar complex protein 4 homolog	NOC4L		Q9BVI4;F5H303	NOC4L_HUMAN Nucleolar complex protein 4 homolog OS=Homo sapiens OX=9606 GN=NOC4L PE=1 SV=1	2	20	20	20	49.4	58.467	50550000	100970000	76974000	1485100000	2533500000	2315700000	Quantified
Q01813	ATP-dependent 6-phosphofructokinase, platelet type	PFKP	FUNCTION: Catalyzes the phosphorylation of D-fructose 6-phosphate to fructose 1,6-bisphosphate by ATP, the first committing step of glycolysis.	Q01813;B1APP6;O14943;Q8WTZ9;B1APP8;H0Y757;H0Y3Y3;V9GYV7;V9GY25;Q5VSR5	PFKAP_HUMAN ATP-dependent 6-phosphofructokinase, platelet type OS=Homo sapiens OX=9606 GN=PFKP PE=1 SV=2;B1APP6_HUMAN ATP-dependent 6-phosphofructokinase, platelet type OS=Homo sapiens OX=9606 GN=PFKP PE=1 SV=2;O14943_HUMAN Phosphofructokinase-P (Fragment)	10	18	18	12	29.5	85.595	37081000	45196000	58778000	1470100000	1332100000	1460900000	Quantified
O94906	Pre-mRNA-processing factor 6	PRPF6	FUNCTION: Involved in pre-mRNA splicing as component of the U4/U6-U5 tri-snRNP complex, one of the building blocks of the spliceosome (PubMed:28781166, PubMed:21549338). Enhances dihydrotestosterone-induced transactivation activity of AR, as well as dexamethasone-induced transactivation activity of NR3C1, but does not affect estrogen-induced transactivation. {ECO:0000269|PubMed:12039962, ECO:0000…	O94906	PRP6_HUMAN Pre-mRNA-processing factor 6 OS=Homo sapiens OX=9606 GN=PRPF6 PE=1 SV=1	1	36	36	36	38.3	106.92	24838000	56617000	49172000	1453500000	2733600000	2609100000	Quantified
E9KL35	Epididymis tissue sperm binding protein Li 3a			E9KL35;P63244;J3KPE3;H0Y8W2;H0YAF8;H0YAM7;D6RAC2;D6REE5;D6RFX4;D6RHH4;D6R9Z1;D6R9L0;B4DVD2;D6RF23;H0Y8R5;H0Y9P0;D6RAU2;E9PD14;D6RBD0;D6RFZ9;B4E0C3;D6RHJ5;D6RGK8;D6R909;B4DWC6	E9KL35_HUMAN Epididymis tissue sperm binding protein Li 3a OS=Homo sapiens OX=9606 PE=1 SV=1;RACK1_HUMAN Receptor of activated protein C kinase 1 OS=Homo sapiens OX=9606 GN=RACK1 PE=1 SV=3;J3KPE3_HUMAN Receptor of-activated protein C kinase 1 OS=Homo sapie	25	14	14	14	47.6	35.076	86569000	36423000	28808000	1453400000	754650000	715980000	Quantified
Q8IXQ6	Protein mono-ADP-ribosyltransferase PARP9	PARP9	FUNCTION: ADP-ribosyltransferase which, in association with E3 ligase DTX3L, plays a role in DNA damage repair and in immune responses including interferon-mediated antiviral defenses (PubMed:16809771, PubMed:23230272, PubMed:26479788, PubMed:27796300). Within the complex, enhances DTX3L E3 ligase activity which is further enhanced by PARP9 binding to poly(ADP-ribose) (PubMed:28525742). In associ…	Q8IXQ6;B7Z5L6;Q59ER9;Q63HJ7;G5E9U8;Q658Y0;C9K0E5	PARP9_HUMAN Protein mono-ADP-ribosyltransferase PARP9 OS=Homo sapiens OX=9606 GN=PARP9 PE=1 SV=2;B7Z5L6_HUMAN cDNA FLJ54723, highly similar to Poly (ADP-ribose) polymerase 9 OS=Homo sapiens OX=9606 PE=2 SV=1;Q59ER9_HUMAN B aggressive lymphoma gene variant	7	26	26	26	36.8	96.342	25056000	50143000	55521000	1436900000	1774900000	2288400000	Quantified
Q9BZF9	Uveal autoantigen with coiled-coil domains and ankyrin repeats	UACA	FUNCTION: Regulates APAF1 expression and plays an important role in the regulation of stress-induced apoptosis. Promotes apoptosis by regulating three pathways, apoptosome up-regulation, LGALS3/galectin-3 down-regulation and NF-kappa-B inactivation. Regulates the redistribution of APAF1 into the nucleus after proapoptotic stress. Down-regulates the expression of LGALS3 by inhibiting NFKB1 (By sim…	Q9BZF9;B7ZKM6;H0YNH8;F5H2B9;B7ZKM7;Q05DB3;Q8NDD7;H0YN48;H0YMI1	UACA_HUMAN Uveal autoantigen with coiled-coil domains and ankyrin repeats OS=Homo sapiens OX=9606 GN=UACA PE=1 SV=2;B7ZKM6_HUMAN Uveal autoantigen with coiled-coil domains and ankyrin repeats OS=Homo sapiens OX=9606 GN=UACA PE=2 SV=1;H0YNH8_HUMAN Uveal aut	9	54	54	54	40.4	162.5	15047000	30798000	25438000	1435900000	1896300000	2069600000	Quantified
H6VRG2	Keratin 1	KRT1		H6VRG2	H6VRG2_HUMAN Keratin 1 OS=Homo sapiens OX=9606 GN=KRT1 PE=3 SV=1	1	41	1	0	62.3	66.065	48376000	23658000	39069000	1425100000	633890000	1183500000	Quantified
Q9Y6A4	Cilia- and flagella-associated protein 20	CFAP20	FUNCTION: Cilium- and flagellum-specific protein that plays a role in axonemal structure organization and motility. Involved in the regulation of the size and morphology of cilia (PubMed:24414207). Required for axonemal microtubules polyglutamylation (PubMed:24414207). {ECO:0000269|PubMed:24414207}.	Q9Y6A4;B4DN94;H3BPA3	CFA20_HUMAN Cilia- and flagella-associated protein 20 OS=Homo sapiens OX=9606 GN=CFAP20 PE=1 SV=1;B4DN94_HUMAN cDNA FLJ58848, highly similar to Homo sapiens transcription factor IIB OS=Homo sapiens OX=9606 PE=2 SV=1	3	7	7	7	37.8	22.774	119100000	68899000	0	1397400000	723200000		Quantified
A0A024R3T8	Poly [ADP-ribose] polymerase	PARP1	FUNCTION: Poly-ADP-ribosyltransferase that mediates poly-ADP-ribosylation of proteins and plays a key role in DNA repair. {ECO:0000256|PIRNR:PIRNR000489}.	A0A024R3T8;P09874;B4E0E1;B2R5W3;Q05D33;Q6PJL0;Q96P95	A0A024R3T8_HUMAN Poly [ADP-ribose] polymerase OS=Homo sapiens OX=9606 GN=PARP1 PE=4 SV=1;PARP1_HUMAN Poly [ADP-ribose] polymerase 1 OS=Homo sapiens OX=9606 GN=PARP1 PE=1 SV=4;B4E0E1_HUMAN Poly [ADP-ribose] polymerase OS=Homo sapiens OX=9606 PE=2 SV=1;B2R5W	7	26	26	26	29.7	113.08	26634000	32232000	36768000	1366900000	1456000000	1788700000	Quantified
I1W660	Dickkopf-like protein 1	DKK1		I1W660;O94907;D6RGF1;D6RCC2;Q9UBU2	I1W660_HUMAN Dickkopf-like protein 1 OS=Homo sapiens OX=9606 GN=DKK1 PE=2 SV=1;DKK1_HUMAN Dickkopf-related protein 1 OS=Homo sapiens OX=9606 GN=DKK1 PE=1 SV=1	5	8	8	8	28.6	28.671	108640000	95764000	52641000	1348200000	1065200000	728830000	Quantified
V9HWN7	Fructose-bisphosphate aldolase	HEL-S-87p		V9HWN7;P04075;H3BQN4;J3KPS3;H3BPS8;H3BUH7;H3BMQ8;H3BR04;A0A0M4FNU3;A4UCT0;H3BR68;A4UCS9;H3BU78;B7Z1Z9;B7Z3K7;B7Z1L5	V9HWN7_HUMAN Fructose-bisphosphate aldolase OS=Homo sapiens OX=9606 GN=HEL-S-87p PE=2 SV=1;ALDOA_HUMAN Fructose-bisphosphate aldolase A OS=Homo sapiens OX=9606 GN=ALDOA PE=1 SV=2;H3BQN4_HUMAN Fructose-bisphosphate aldolase OS=Homo sapiens OX=9606 GN=ALDOA	16	14	14	11	40.4	39.42	50647000	99279000	73868000	1335800000	1629100000	1761100000	Quantified
Q14204	Cytoplasmic dynein 1 heavy chain 1	DYNC1H1	FUNCTION: Cytoplasmic dynein 1 acts as a motor for the intracellular retrograde motility of vesicles and organelles along microtubules. Dynein has ATPase activity; the force-producing power stroke is thought to occur on release of ADP. Plays a role in mitotic spindle assembly and metaphase plate congression (PubMed:27462074). {ECO:0000269|PubMed:27462074}.	Q14204;A0A2R8Y706;A0A2R8Y5T0;A0A2R8YFZ7;A0A2R8Y6H2;A0A2R8Y542;A0A2R8YGC7;A0A2R8Y6I5;B4DSR6;Q6P2H7;Q9NRC3;H0YJ21;Q92862	DYHC1_HUMAN Cytoplasmic dynein 1 heavy chain 1 OS=Homo sapiens OX=9606 GN=DYNC1H1 PE=1 SV=5	13	58	58	58	15	532.4	4749600	4996300	5010400	1333100000	1114400000	1141200000	Quantified
P18583	Protein SON	SON	FUNCTION: RNA-binding protein that acts as a mRNA splicing cofactor by promoting efficient splicing of transcripts that possess weak splice sites. Specifically promotes splicing of many cell-cycle and DNA-repair transcripts that possess weak splice sites, such as TUBG1, KATNB1, TUBGCP2, AURKB, PCNT, AKT1, RAD23A, and FANCG. Probably acts by facilitating the interaction between Serine/arginine-ric…	P18583;D3DSF7;H7C1M2;Q3SWV4;A0JLP4;Q6ZRV7;J3QSZ5;B3KRA1;H7C2G8	SON_HUMAN Protein SON OS=Homo sapiens OX=9606 GN=SON PE=1 SV=4;D3DSF7_HUMAN SON DNA binding protein, isoform CRA_b OS=Homo sapiens OX=9606 GN=SON PE=4 SV=1	9	26	26	26	18.8	263.83	13717000	15883000	75668000	1332000000	1342700000	4792400000	Quantified
B4DLR8	NAD(P)H dehydrogenase [quinone] 1	NQO1		B4DLR8;P15559;Q3B792;H3BNV2;Q53G81;B4DQP5;H3BRK3	B4DLR8_HUMAN NAD(P)H dehydrogenase [quinone] 1 OS=Homo sapiens OX=9606 GN=NQO1 PE=1 SV=1;NQO1_HUMAN NAD(P)H dehydrogenase [quinone] 1 OS=Homo sapiens OX=9606 GN=NQO1 PE=1 SV=1;Q3B792_HUMAN NQO1 protein (Fragment) OS=Homo sapiens OX=9606 GN=NQO1 PE=2 SV=1;H	7	8	8	8	38.1	22.793	132850000	69787000	30230000	1331300000	658820000	413130000	Quantified
Q8TBT6	Uncharacterized protein (Fragment)			Q8TBT6;P08574	Q8TBT6_HUMAN Uncharacterized protein (Fragment) OS=Homo sapiens OX=9606 PE=2 SV=1;CY1_HUMAN Cytochrome c1, heme protein, mitochondrial OS=Homo sapiens OX=9606 GN=CYC1 PE=1 SV=3	2	6	6	6	22.9	34.489	95717000	53208000	61545000	1326600000	644590000	948860000	Quantified
V9HW43	Epididymis secretory protein Li 102	HEL-S-102		V9HW43;P04792;B4DL87;F8WE04;C9J3N8	V9HW43_HUMAN Epididymis secretory protein Li 102 OS=Homo sapiens OX=9606 GN=HEL-S-102 PE=2 SV=1;HSPB1_HUMAN Heat shock protein beta-1 OS=Homo sapiens OX=9606 GN=HSPB1 PE=1 SV=2;B4DL87_HUMAN cDNA FLJ52243, highly similar to Heat-shock protein beta-1 OS=Homo	5	11	11	11	73.2	22.782	87345000	81152000	23712000	1319100000	690400000	437490000	Quantified
M0R3D6	60S ribosomal protein L18a (Fragment)	RPL18A		M0R3D6;M0R1A7;M0R117;B4DM74;B2R4C0;Q02543;M0R0P7;B4DM94;B4DUV3;Q53HD3;Q32XH3;Q76N54	M0R3D6_HUMAN 60S ribosomal protein L18a (Fragment) OS=Homo sapiens OX=9606 GN=RPL18A PE=1 SV=1;M0R1A7_HUMAN 60S ribosomal protein L18a OS=Homo sapiens OX=9606 GN=RPL18A PE=1 SV=1;M0R117_HUMAN 60S ribosomal protein L18a OS=Homo sapiens OX=9606 GN=RPL18A PE=	12	5	5	5	32.6	16.714	211580000	117920000	10911000	1308600000	1106600000	178100000	Quantified
A8MUD9	60S ribosomal protein L7	RPL7		A8MUD9;A0A024R814;P18124;O95036;C9JZ88;C9JIJ5	A8MUD9_HUMAN 60S ribosomal protein L7 OS=Homo sapiens OX=9606 GN=RPL7 PE=1 SV=1;A0A024R814_HUMAN Ribosomal protein L7, isoform CRA_a OS=Homo sapiens OX=9606 GN=RPL7 PE=4 SV=1;RL7_HUMAN 60S ribosomal protein L7 OS=Homo sapiens OX=9606 GN=RPL7 PE=1 SV=1;O950	6	6	6	6	29.3	24.433	135000000	44645000	115040000	1305900000	402490000	1151700000	Quantified
Q53FC7	Heat shock 70kDa protein 6 (HSP70B) variant (Fragment)			Q53FC7;B3KSM6;B2R6X5;A0A384NKX5;P17066;B4DHP5;P48741	Q53FC7_HUMAN Heat shock 70kDa protein 6 (HSP70B) variant (Fragment) OS=Homo sapiens OX=9606 PE=1 SV=1;B3KSM6_HUMAN cDNA FLJ36606 fis, clone TRACH2015654, highly similar to HEAT SHOCK 70 kDa PROTEIN 6 OS=Homo sapiens OX=9606 PE=2 SV=1;B2R6X5_HUMAN cDNA, FL	7	9	1	1	14.2	71.003	35216000	46027000	20271000	1303000000	1448000000	732900000	Quantified
A0A2R8Y811	40S ribosomal protein S14 (Fragment)	RPS14		A0A2R8Y811;P62263;E5RH77;A4D1M5	A0A2R8Y811_HUMAN 40S ribosomal protein S14 (Fragment) OS=Homo sapiens OX=9606 GN=RPS14 PE=1 SV=1;RS14_HUMAN 40S ribosomal protein S14 OS=Homo sapiens OX=9606 GN=RPS14 PE=1 SV=3;E5RH77_HUMAN 40S ribosomal protein S14 OS=Homo sapiens OX=9606 GN=RPS14 PE=1 SV	4	5	5	5	36.7	16.159	358130000	524290000	77777000	1261900000	1560300000	342150000	Quantified
Q8N0V3	Putative ribosome-binding factor A, mitochondrial	RBFA		Q8N0V3;K7EIS1	RBFA_HUMAN Putative ribosome-binding factor A, mitochondrial OS=Homo sapiens OX=9606 GN=RBFA PE=1 SV=3	2	10	10	10	45.8	38.359	58569000	167260000	128900000	1260800000	1997700000	2006900000	Quantified
P60866	40S ribosomal protein S20	RPS20		P60866;E5RJX2;E5RIP1;G3XAN0	RS20_HUMAN 40S ribosomal protein S20 OS=Homo sapiens OX=9606 GN=RPS20 PE=1 SV=1;E5RJX2_HUMAN 40S ribosomal protein S20 OS=Homo sapiens OX=9606 GN=RPS20 PE=1 SV=1	4	3	3	3	25.2	13.373	256110000	436040000	0	1231100000	1933800000		Quantified
E9KL44	Epididymis tissue sperm binding protein Li 14m			E9KL44;H0YFD6;P40939;B4DRH6;A0A2R8Y4F5;B4DDZ5;A0A2R8YG21;A0A2R8Y688;V9GZL3	E9KL44_HUMAN Epididymis tissue sperm binding protein Li 14m OS=Homo sapiens OX=9606 PE=2 SV=1;H0YFD6_HUMAN Trifunctional enzyme subunit alpha, mitochondrial OS=Homo sapiens OX=9606 GN=HADHA PE=1 SV=2;ECHA_HUMAN Trifunctional enzyme subunit alpha, mitochond	9	19	19	19	32.9	82.999	24843000	41229000	47501000	1230300000	1571900000	1531800000	Quantified
B4DRV0	cDNA FLJ58570, highly similar to Mus musculus leiomodin 2 (cardiac) (Lmod2), mRNA			B4DRV0;B4DRR2;B4DUL7;Q6P5Q4	B4DRV0_HUMAN cDNA FLJ58570, highly similar to Mus musculus leiomodin 2 (cardiac) (Lmod2), mRNA OS=Homo sapiens OX=9606 PE=2 SV=1;B4DRR2_HUMAN cDNA FLJ50049, highly similar to Mus musculus leiomodin 2 (cardiac) (Lmod2), mRNA OS=Homo sapiens OX=9606 PE=2 SV=	4	2	2	2	4.9	56.887	45221000	29385000	20485000	1229300000	843420000	646390000	Quantified
Q0VAS5	Histone H4	HIST1H4H	FUNCTION: Core component of nucleosome. Nucleosomes wrap and compact DNA into chromatin, limiting DNA accessibility to the cellular machineries which require DNA as a template. Histones thereby play a central role in transcription regulation, DNA repair, DNA replication and chromosomal stability. DNA accessibility is regulated via a complex set of post-translational modifications of histones, als…	Q0VAS5;B2R4R0;P62805;Q6B823	Q0VAS5_HUMAN Histone H4 OS=Homo sapiens OX=9606 GN=HIST1H4H PE=2 SV=1;B2R4R0_HUMAN Histone H4 OS=Homo sapiens OX=9606 GN=HIST1H4J PE=2 SV=1;H4_HUMAN Histone H4 OS=Homo sapiens OX=9606 GN=H4C1 PE=1 SV=2	4	5	5	5	50.5	11.314	217930000	181760000	4173400	1228100000	887030000	53522000	Quantified
H7C2W9	60S ribosomal protein L31 (Fragment)	RPL31		H7C2W9;C9JU56;B7Z4E3;B2R4C1;B7Z4C8;P62899;Q76N53;B8ZZK4	H7C2W9_HUMAN 60S ribosomal protein L31 (Fragment) OS=Homo sapiens OX=9606 GN=RPL31 PE=1 SV=1;C9JU56_HUMAN 60S ribosomal protein L31 (Fragment) OS=Homo sapiens OX=9606 GN=RPL31 PE=1 SV=1;B7Z4E3_HUMAN 60S ribosomal protein L31 OS=Homo sapiens OX=9606 GN=RPL3	8	4	4	4	37	12.701	215010000	260050000	25268000	1199500000	1443000000	144300000	Quantified
Q05DU1	GNL3L protein (Fragment)	GNL3L		Q05DU1;A0A024R9Y6;Q9NVN8	Q05DU1_HUMAN GNL3L protein (Fragment) OS=Homo sapiens OX=9606 GN=GNL3L PE=2 SV=1;A0A024R9Y6_HUMAN Guanine nucleotide binding protein-like 3 (Nucleolar)-like, isoform CRA_a OS=Homo sapiens OX=9606 GN=GNL3L PE=4 SV=1;GNL3L_HUMAN Guanine nucleotide-binding pr	3	21	21	21	47.5	65.352	37046000	64474000	60358000	1196100000	1567800000	1777100000	Quantified
Q5T280	Putative methyltransferase C9orf114	SPOUT1	FUNCTION: Required for association of the centrosomes with the poles of the bipolar mitotic spindle during metaphase (PubMed:20813266, PubMed:25657325). Also involved in chromosome alignment (PubMed:20813266). May promote centrosome maturation probably by recruiting A-kinase anchor protein AKAP9 to centrosomes in early mitosis (PubMed:25657325). Binds specifically to miRNA MIR145 hairpin, regulat…	Q5T280;Q9P041;B4E0X4;R4GNG4	CI114_HUMAN Putative methyltransferase C9orf114 OS=Homo sapiens OX=9606 GN=SPOUT1 PE=1 SV=3;Q9P041_HUMAN HSPC109 OS=Homo sapiens OX=9606 PE=2 SV=1	4	12	12	12	36.2	42.008	48744000	87691000	88098000	1194400000	1493800000	1322900000	Quantified
B2RMV2	CYTSA protein	CYTSA		B2RMV2;A0A494C1J1;Q69YQ0;F8WAN1;Q59GT7;C9J8U1;C9JLY8	B2RMV2_HUMAN CYTSA protein OS=Homo sapiens OX=9606 GN=CYTSA PE=2 SV=1;A0A494C1J1_HUMAN Cytospin-A OS=Homo sapiens OX=9606 GN=SPECC1L PE=1 SV=1;CYTSA_HUMAN Cytospin-A OS=Homo sapiens OX=9606 GN=SPECC1L PE=1 SV=2;F8WAN1_HUMAN SPECC1L-ADORA2A readthrough (NMD	7	27	27	27	28.2	124.57	23961000	35609000	15991000	1165800000	1460100000	1147700000	Quantified
Q4ZG72	RNA helicase (Fragment)	DDX18		Q4ZG72;Q9NVP1;Q8N254;Q59FR7;H7C452	Q4ZG72_HUMAN RNA helicase (Fragment) OS=Homo sapiens OX=9606 GN=DDX18 PE=3 SV=1;DDX18_HUMAN ATP-dependent RNA helicase DDX18 OS=Homo sapiens OX=9606 GN=DDX18 PE=1 SV=2;Q8N254_HUMAN RNA helicase OS=Homo sapiens OX=9606 PE=2 SV=1	5	19	19	19	42.3	61.594	36649000	60679000	79424000	1160200000	1635200000	2018300000	Quantified
A0A3F2YNY6	Pre-mRNA-processing factor 40 homolog A	PRPF40A		A0A3F2YNY6;O75400;Q05C41;F5H578;H7C2N3;Q4ZG51	A0A3F2YNY6_HUMAN Pre-mRNA-processing factor 40 homolog A OS=Homo sapiens OX=9606 GN=PRPF40A PE=1 SV=1;PR40A_HUMAN Pre-mRNA-processing factor 40 homolog A OS=Homo sapiens OX=9606 GN=PRPF40A PE=1 SV=2	6	19	19	3	20.9	112.4	27144000	36238000	182470000	1160000000	1232400000	6024700000	Quantified
H7BY10	60S ribosomal protein L23a (Fragment)	RPL23A		H7BY10;K7EJV9;K7ERT8;A8MUS3;P62750;K7EMA7;Q53RC5;B9EJE3	H7BY10_HUMAN 60S ribosomal protein L23a (Fragment) OS=Homo sapiens OX=9606 GN=RPL23A PE=1 SV=1;K7EJV9_HUMAN 60S ribosomal protein L23a (Fragment) OS=Homo sapiens OX=9606 GN=RPL23A PE=1 SV=1;K7ERT8_HUMAN 60S ribosomal protein L23a (Fragment) OS=Homo sapiens	8	7	7	7	34.2	17.692	193170000	203950000	99346000	1158000000	1078500000	534260000	Quantified
P22626	Heterogeneous nuclear ribonucleoproteins A2/B1	HNRNPA2B1	FUNCTION: Heterogeneous nuclear ribonucleoprotein (hnRNP) that associates with nascent pre-mRNAs, packaging them into hnRNP particles. The hnRNP particle arrangement on nascent hnRNA is non-random and sequence-dependent and serves to condense and stabilize the transcripts and minimize tangling and knotting. Packaging plays a role in various processes such as transcription, pre-mRNA processing, RN…	P22626;A0A024RA28;A0A384NL58;A0A087WUI2;I6L957	ROA2_HUMAN Heterogeneous nuclear ribonucleoproteins A2/B1 OS=Homo sapiens OX=9606 GN=HNRNPA2B1 PE=1 SV=2;A0A024RA28_HUMAN Heterogeneous nuclear ribonucleoprotein A2/B1, isoform CRA_d OS=Homo sapiens OX=9606 GN=HNRPA2B1 PE=4 SV=1;A0A384NL58_HUMAN Epididymis	5	11	11	10	37.7	37.429	59751000	82225000	30833000	1145400000	1331700000	719930000	Quantified
O75323	Protein NipSnap homolog 2	NIPSNAP2	FUNCTION: May act as a positive regulator of L-type calcium channels. {ECO:0000250|UniProtKB:O55126}.	O75323;F8WBI5;C9K068;H7C333;C9J7B1	NIPS2_HUMAN Protein NipSnap homolog 2 OS=Homo sapiens OX=9606 GN=NIPSNAP2 PE=1 SV=1;F8WBI5_HUMAN Protein NipSnap homolog 2 OS=Homo sapiens OX=9606 GN=NIPSNAP2 PE=1 SV=1	5	8	6	6	28.7	33.742	72169000	33353000	62302000	1133400000	660100000	796470000	Quantified
Q5U077	L-lactate dehydrogenase	LDHB		Q5U077;A0A5F9ZHM4;P07195;A0A3B3IS95;A8MW50;C9J7H8;F5H793	Q5U077_HUMAN L-lactate dehydrogenase OS=Homo sapiens OX=9606 GN=LDHB PE=2 SV=1;A0A5F9ZHM4_HUMAN L-lactate dehydrogenase B chain OS=Homo sapiens OX=9606 GN=LDHB PE=4 SV=1;LDHB_HUMAN L-lactate dehydrogenase B chain OS=Homo sapiens OX=9606 GN=LDHB PE=1 SV=2;A	7	7	6	6	25.7	36.638	66777000	46523000	13102000	1130800000	660790000	228010000	Quantified
Q59GY2	Ribosomal protein L4 variant (Fragment)			Q59GY2;P36578;B4DMJ6;Q53G74;H3BM89;B4DFI6;B4DMJ2;H3BTP7;H3BU31;B4DP82	Q59GY2_HUMAN Ribosomal protein L4 variant (Fragment) OS=Homo sapiens OX=9606 PE=2 SV=1;RL4_HUMAN 60S ribosomal protein L4 OS=Homo sapiens OX=9606 GN=RPL4 PE=1 SV=5;B4DMJ6_HUMAN cDNA FLJ50996, highly similar to 60S ribosomal protein L4 OS=Homo sapiens OX=96	10	16	16	16	39	48.995	57361000	66293000	115440000	1127100000	1029800000	1937500000	Quantified
K9JA46	Epididymis luminal secretory protein 52	EL52		K9JA46;P07900;Q8TBA7;Q2VPJ6;O75322;Q96HX7;Q86U12;G3V2J8;Q14568;B4DTA5;Q86SX1;Q58FG0	K9JA46_HUMAN Epididymis luminal secretory protein 52 OS=Homo sapiens OX=9606 GN=EL52 PE=2 SV=1;HS90A_HUMAN Heat shock protein HSP 90-alpha OS=Homo sapiens OX=9606 GN=HSP90AA1 PE=1 SV=5;Q8TBA7_HUMAN HSP90AA1 protein (Fragment) OS=Homo sapiens OX=9606 GN=HSP	12	25	14	14	44.3	84.659	37799000	43758000	15939000	1124200000	891600000	751240000	Quantified
F8WJN3	Cleavage and polyadenylation-specificity factor subunit 6	CPSF6		F8WJN3;Q16630;B4DSU9;A0A2P1M905;A0A2P1M8Z1;F8W084;A0A3B3ISW1	F8WJN3_HUMAN Cleavage and polyadenylation-specificity factor subunit 6 OS=Homo sapiens OX=9606 GN=CPSF6 PE=1 SV=1;CPSF6_HUMAN Cleavage and polyadenylation specificity factor subunit 6 OS=Homo sapiens OX=9606 GN=CPSF6 PE=1 SV=2	7	11	11	11	31.2	52.269	78778000	102950000	155000000	1116400000	1459600000	2094000000	Quantified
X5D7K9	Major vault protein isoform C (Fragment)	MVP		X5D7K9;X5D2M8;Q14764;B4DXN0;B4DDR2;B4DP93;X5DNU0;X5D7S8;X5DP24;H3BRL2;H3BQK6;X5DP17;X5D7R7;H3BUK7;H3BNF6;H3BP76;H3BPZ2;H3BNF2;H3BUP3;H3BQE7	X5D7K9_HUMAN Major vault protein isoform C (Fragment) OS=Homo sapiens OX=9606 GN=MVP PE=2 SV=1;X5D2M8_HUMAN Major vault protein isoform A (Fragment) OS=Homo sapiens OX=9606 GN=MVP PE=2 SV=1;MVP_HUMAN Major vault protein OS=Homo sapiens OX=9606 GN=MVP PE=1	20	20	20	20	31	91.958	27609000	33724000	38469000	1116200000	1068500000	1623100000	Quantified
Q15542	Transcription initiation factor TFIID subunit 5	TAF5	FUNCTION: TAFs are components of the transcription factor IID (TFIID) complex, PCAF histone acetylase complex and TBP-free TAFII complex (TFTC). TAFs components-TIIFD are essential for mediating regulation of RNA polymerase transcription. TAF5/TAFII100 interacts strongly with the histone H4-related TAF6/TAFII80 and the histone H3-related TAF9/TAFII31, as well as a stable complex comprised of both…	Q15542;A0A087X098;H3BNJ6;O60303	TAF5_HUMAN Transcription initiation factor TFIID subunit 5 OS=Homo sapiens OX=9606 GN=TAF5 PE=1 SV=3	4	21	21	21	34.4	86.829	32737000	58727000	67270000	1114000000	1761200000	2067800000	Quantified
B3GQS7	Mitochondrial heat shock 60kD protein 1 variant 1	HSPD1		B3GQS7;A0A024R3X4;A0A024R3W0;P10809;B7Z597;B7Z4F6;B7Z5E7;B7Z532;Q53SE2;E7ESH4;B9VPB4;B9VP19;E7EXB4;A0A0S2Z415;Q53QD5;C9JL25;C9JL19;C9JCQ4;B9VP24	B3GQS7_HUMAN Mitochondrial heat shock 60kD protein 1 variant 1 OS=Homo sapiens OX=9606 GN=HSPD1 PE=2 SV=1;A0A024R3X4_HUMAN Epididymis secretory sperm binding protein (Fragment) OS=Homo sapiens OX=9606 GN=HSPD1 PE=2 SV=1;A0A024R3W0_HUMAN Heat shock 60kDa pr	19	17	17	17	41.3	60.68	26918000	79090000	56812000	1100900000	2114300000	1466400000	Quantified
J3QL56	Protein SCO1 homolog, mitochondrial	SCO1		J3QL56;O75880;B3KQB1	J3QL56_HUMAN Protein SCO1 homolog, mitochondrial OS=Homo sapiens OX=9606 GN=SCO1 PE=1 SV=1;SCO1_HUMAN Protein SCO1 homolog, mitochondrial OS=Homo sapiens OX=9606 GN=SCO1 PE=1 SV=1;B3KQB1_HUMAN cDNA FLJ90107 fis, clone HEMBA1006482, highly similar to SCO1 p	3	7	7	7	22.6	30.178	74729000	50194000	36853000	1098400000	652730000	560710000	Quantified
Q27J81	Inverted formin-2	INF2	FUNCTION: Severs actin filaments and accelerates their polymerization and depolymerization. {ECO:0000250}.	Q27J81;A0A0A0MQU1	INF2_HUMAN Inverted formin-2 OS=Homo sapiens OX=9606 GN=INF2 PE=1 SV=2;A0A0A0MQU1_HUMAN Inverted formin-2 (Fragment) OS=Homo sapiens OX=9606 GN=INF2 PE=1 SV=1	2	26	26	26	31.5	135.62	19927000	26240000	24172000	1094600000	1127200000	1288200000	Quantified
A0A024R321	Filamin B, beta (Actin binding protein 278), isoform CRA_a	FLNB		A0A024R321;O75369;Q68CT4;E7EN95;A0A0C4DGA1;H7C5L4;A0A0A0MT44	A0A024R321_HUMAN Filamin B, beta (Actin binding protein 278), isoform CRA_a OS=Homo sapiens OX=9606 GN=FLNB PE=4 SV=1;FLNB_HUMAN Filamin-B OS=Homo sapiens OX=9606 GN=FLNB PE=1 SV=2;Q68CT4_HUMAN Uncharacterized protein DKFZp686A1668 OS=Homo sapiens OX=9606	7	37	35	35	18.2	280.49	7254100	7772500	4381600	1085800000	900420000	624020000	Quantified
A0A087X0X3	Heterogeneous nuclear ribonucleoprotein M	HNRNPM		A0A087X0X3;P52272;Q59ES8;Q7KYM9;M0R019;M0R2T0;B4DEG4;M0R0N3;M0QYQ7;Q6P2D7;M0QZM1;M0R2I7;M0R0Y6;M0QY96;Q8TCM5	A0A087X0X3_HUMAN Heterogeneous nuclear ribonucleoprotein M OS=Homo sapiens OX=9606 GN=HNRNPM PE=1 SV=1;HNRPM_HUMAN Heterogeneous nuclear ribonucleoprotein M OS=Homo sapiens OX=9606 GN=HNRNPM PE=1 SV=3;Q59ES8_HUMAN Heterogeneous nuclear ribonucleoprotein M	15	15	15	15	24	77.569	21700000	34724000	35001000	1075200000	1513500000	1439900000	Quantified
A1LUY1	Ribosomal protein L34, isoform CRA_a	RPL34		A1LUY1;P49207;Q5MK14	A1LUY1_HUMAN Ribosomal protein L34, isoform CRA_a OS=Homo sapiens OX=9606 GN=RPL34 PE=4 SV=1;RL34_HUMAN 60S ribosomal protein L34 OS=Homo sapiens OX=9606 GN=RPL34 PE=1 SV=3	3	3	3	3	20.5	13.293	157840000	166740000	11975000	1067200000	750440000	64337000	Quantified
A0A0S2Z4Y5	Dolichol-phosphate mannosyltransferase subunit 1 (Fragment)	DPM1	FUNCTION: Transfers mannose from GDP-mannose to dolichol monophosphate to form dolichol phosphate mannose (Dol-P-Man) which is the mannosyl donor in pathways leading to N-glycosylation, glycosyl phosphatidylinositol membrane anchoring, and O-mannosylation of proteins. {ECO:0000256|RuleBase:RU365083}.	A0A0S2Z4Y5;Q5QPK2;H0Y368;O60762;Q5QPJ9;A0A0S2Z4U1	A0A0S2Z4Y5_HUMAN Dolichol-phosphate mannosyltransferase subunit 1 (Fragment) OS=Homo sapiens OX=9606 GN=DPM1 PE=2 SV=1;Q5QPK2_HUMAN Dolichol-phosphate mannosyltransferase subunit 1 OS=Homo sapiens OX=9606 GN=DPM1 PE=1 SV=1;H0Y368_HUMAN Dolichol-phosphate m	6	10	10	10	44.2	29.634	54994000	45420000	52034000	1064500000	563910000	693180000	Quantified
Q9UL40	Zinc finger protein 346	ZNF346	FUNCTION: Binds with low affinity to dsDNA and ssRNA, and with high affinity to dsRNA, with no detectable sequence specificity (PubMed:24521053). May bind to specific miRNA hairpins (PubMed:28431233). {ECO:0000269|PubMed:24521053, ECO:0000269|PubMed:28431233}.	Q9UL40;D6RJ07;B7Z6B6;B7Z6Q2;B7Z4J8;B7Z4N4	ZN346_HUMAN Zinc finger protein 346 OS=Homo sapiens OX=9606 GN=ZNF346 PE=1 SV=1;D6RJ07_HUMAN Zinc finger protein 346 OS=Homo sapiens OX=9606 GN=ZNF346 PE=1 SV=1;B7Z6B6_HUMAN Zinc finger protein 346 OS=Homo sapiens OX=9606 GN=ZNF346 PE=1 SV=1;B7Z6Q2_HUMAN Z	6	8	8	8	43.9	32.932	76950000	47129000	52665000	1060600000	581780000	610570000	Quantified
E9PKZ0	60S ribosomal protein L8 (Fragment)	RPL8		E9PKZ0;P62917;G3V1A1;E9PP36;B4DVG7;E9PKU4	E9PKZ0_HUMAN 60S ribosomal protein L8 (Fragment) OS=Homo sapiens OX=9606 GN=RPL8 PE=1 SV=1;RL8_HUMAN 60S ribosomal protein L8 OS=Homo sapiens OX=9606 GN=RPL8 PE=1 SV=2;G3V1A1_HUMAN 60S ribosomal protein L8 OS=Homo sapiens OX=9606 GN=RPL8 PE=1 SV=1;E9PP36_H	6	4	4	4	31.2	22.389	138000000	65887000	40481000	1025000000	460360000	276910000	Quantified
A0A0G2JLD8	Single-stranded DNA-binding protein, mitochondrial (Fragment)	SSBP1		A0A0G2JLD8;E7EUY5;Q567R6;A4D1U3;B7Z268;Q04837;C9K0U8	A0A0G2JLD8_HUMAN Single-stranded DNA-binding protein, mitochondrial (Fragment) OS=Homo sapiens OX=9606 GN=SSBP1 PE=1 SV=1;E7EUY5_HUMAN Single-stranded DNA-binding protein, mitochondrial (Fragment) OS=Homo sapiens OX=9606 GN=SSBP1 PE=1 SV=1;Q567R6_HUMAN Sin	7	4	4	4	35.1	15.598	144660000	257830000	0	1015300000	1649700000		Quantified
Q8TBK5	60S ribosomal protein L6	RPL6		Q8TBK5;Q8N5Z7;A0A024RBK3;Q9HBB3;Q02878;B2R4K7;B4DRX3;F8VZ45;U3KQR5;F8VR69;F8VZA3;F8VWR1;F8VU16	Q8TBK5_HUMAN 60S ribosomal protein L6 OS=Homo sapiens OX=9606 GN=RPL6 PE=2 SV=1;Q8N5Z7_HUMAN 60S ribosomal protein L6 OS=Homo sapiens OX=9606 GN=RPL6 PE=2 SV=1;A0A024RBK3_HUMAN 60S ribosomal protein L6 OS=Homo sapiens OX=9606 GN=RPL6 PE=3 SV=1;Q9HBB3_HUMAN	13	10	10	10	38.9	32.741	65581000	35915000	109630000	1011800000	468060000	1138100000	Quantified
Q53R19	Arp2/3 complex 34 kDa subunit	ARPC2	FUNCTION: Functions as actin-binding component of the Arp2/3 complex which is involved in regulation of actin polymerization and together with an activating nucleation-promoting factor (NPF) mediates the formation of branched actin networks. {ECO:0000256|RuleBase:RU364015}.	Q53R19;A0A024R457;O15144;Q9BXV5;A0A024R408;H7C3F9;C9JTV5;G5E9J0;G5E9S7	Q53R19_HUMAN Arp2/3 complex 34 kDa subunit OS=Homo sapiens OX=9606 GN=ARPC2 PE=2 SV=1;A0A024R457_HUMAN Actin related protein 2/3 complex, subunit 2, 34kDa, isoform CRA_a OS=Homo sapiens OX=9606 GN=ARPC2 PE=4 SV=1;ARPC2_HUMAN Actin-related protein 2/3 compl	9	10	10	10	44	34.333	62865000	33290000	28337000	987140000	609100000	765870000	Quantified
Q6IBT3	T-complex protein 1 subunit eta	CCT7	FUNCTION: Molecular chaperone; assists the folding of proteins upon ATP hydrolysis. Known to play a role, in vitro, in the folding of actin and tubulin. {ECO:0000256|RuleBase:RU365042}.	Q6IBT3;Q53HV2;Q99832;B7Z7I4;B7Z1C9;F8WAM2	Q6IBT3_HUMAN T-complex protein 1 subunit eta OS=Homo sapiens OX=9606 GN=CCT7 PE=2 SV=1;Q53HV2_HUMAN T-complex protein 1 subunit eta (Fragment) OS=Homo sapiens OX=9606 PE=2 SV=1;TCPH_HUMAN T-complex protein 1 subunit eta OS=Homo sapiens OX=9606 GN=CCT7 PE=1	6	15	15	15	34.4	59.328	34161000	32461000	29454000	968310000	995290000	857350000	Quantified
A0A024R6E0	SPARC related modular calcium binding 1, isoform CRA_b	SMOC1		A0A024R6E0;Q9H4F8	A0A024R6E0_HUMAN SPARC related modular calcium binding 1, isoform CRA_b OS=Homo sapiens OX=9606 GN=SMOC1 PE=4 SV=1;SMOC1_HUMAN SPARC-related modular calcium-binding protein 1 OS=Homo sapiens OX=9606 GN=SMOC1 PE=1 SV=1	2	11	11	11	25.1	48.162	41821000	49315000	33126000	955000000	944420000	1020900000	Quantified
B3KMR5	cDNA FLJ12434 fis, clone NT2RM1000037, highly similar to Homo sapiens KIAA0690 protein			B3KMR5;Q5JTH9;B3KY97;B3KPQ2;A0A087X1U8;H7C1M8;A0A087X0G0;A0A087WYW2	B3KMR5_HUMAN cDNA FLJ12434 fis, clone NT2RM1000037, highly similar to Homo sapiens KIAA0690 protein OS=Homo sapiens OX=9606 PE=2 SV=1;RRP12_HUMAN RRP12-like protein OS=Homo sapiens OX=9606 GN=RRP12 PE=1 SV=2;B3KY97_HUMAN cDNA FLJ16235 fis, clone FEBRA20285	8	27	27	27	27.8	143.67	10436000	11600000	20866000	941980000	762010000	1042400000	Quantified
V9HWE1	Epididymis luminal protein 113	HEL113		V9HWE1;P08670;B0YJC4;Q53HU8;B3KRK8;B0YJC5;A0A1B0GTT5;Q53SB5;Q45VM8;Q45VM7;Q45VM6;L7RDA5;A5Z217;A0A384NPX1;A0A024R450;P17661;H7C5W5;Q9H319;B3KWQ6;P41219;Q5RLN2;A0A1B0GVG8;B4DE66;F8W835;B4DUI0;Q59EM6;B4DR43;Q8TCR7;B3KXJ0;B3KQI5;E7EMV2;B4DJT7;E7ESP9;A5YM63;Q16352;P07196;P07197	V9HWE1_HUMAN Epididymis luminal protein 113 OS=Homo sapiens OX=9606 GN=HEL113 PE=2 SV=1;VIME_HUMAN Vimentin OS=Homo sapiens OX=9606 GN=VIM PE=1 SV=4;B0YJC4_HUMAN Vimentin OS=Homo sapiens OX=9606 GN=VIM PE=1 SV=1;Q53HU8_HUMAN Vimentin variant (Fragment) OS=	37	18	15	14	36.1	53.651	25354000	34845000	24480000	914140000	1056400000	728770000	Quantified
Q6IAX2	RPL21 protein	RPL21		Q6IAX2;Q59GK9;P46778;G3V1B3;M0R181	Q6IAX2_HUMAN RPL21 protein OS=Homo sapiens OX=9606 GN=RPL21 PE=2 SV=1;Q59GK9_HUMAN Ribosomal protein L21 variant (Fragment) OS=Homo sapiens OX=9606 PE=2 SV=1;RL21_HUMAN 60S ribosomal protein L21 OS=Homo sapiens OX=9606 GN=RPL21 PE=1 SV=2;G3V1B3_HUMAN 60S r	5	4	4	4	27.5	18.565	161990000	95769000	0	913090000	555510000		Quantified
Q53GG0	Epithelial protein lost in neoplasm beta variant (Fragment)			Q53GG0;Q9UHB6;B4DN52;F8VQE1;F8VRN8;F8VS07;B3KTW2;F8VTU2;F8VVQ7	Q53GG0_HUMAN Epithelial protein lost in neoplasm beta variant (Fragment) OS=Homo sapiens OX=9606 PE=2 SV=1;LIMA1_HUMAN LIM domain and actin-binding protein 1 OS=Homo sapiens OX=9606 GN=LIMA1 PE=1 SV=1;B4DN52_HUMAN cDNA FLJ55990, highly similar to LIM domai	9	19	19	19	29.9	85.253	15954000	24065000	23293000	908920000	1075000000	1072500000	Quantified
Q1ED39	Lysine-rich nucleolar protein 1	KNOP1		Q1ED39;H3BPL4;H3BNU8;H3BMC9	KNOP1_HUMAN Lysine-rich nucleolar protein 1 OS=Homo sapiens OX=9606 GN=KNOP1 PE=1 SV=1	4	27	27	27	52.4	51.588	25261000	54418000	179780000	901560000	1203500000	3929800000	Quantified
P21127	Cyclin-dependent kinase 11B	CDK11B	FUNCTION: Plays multiple roles in cell cycle progression, cytokinesis and apoptosis. Involved in pre-mRNA splicing in a kinase activity-dependent manner. Isoform 7 may act as a negative regulator of normal cell cycle progression. {ECO:0000269|PubMed:12501247, ECO:0000269|PubMed:12624090, ECO:0000269|PubMed:18216018, ECO:0000269|PubMed:2217177}.	P21127;B4E3D9;A0A0D9SEI3;A0A0D9SER5;A0A0D9SEN2;Q5QPR3;Q9UQ88;A4VCI5;Q5QPR4;Q6P5Y5;Q96CA8;Q4VBY6;B4E0N4;B4E0M9;J3KS35;E7ESP2;Q3SWV2;E9PFJ2;A0A087WYI9;A0A087X1I0;Q6PK02;A0A024R065;A0A1B0H6K7;A0A024R0C4;A0A1B0GYL8;B4DWE4;Q05C84;Q59GL4;Q5QPQ9;B4DII1;Q13882	CD11B_HUMAN Cyclin-dependent kinase 11B OS=Homo sapiens OX=9606 GN=CDK11B PE=1 SV=4;B4E3D9_HUMAN cDNA FLJ59152, highly similar to PITSLRE serine/threonine-protein kinaseCDC2L1 OS=Homo sapiens OX=9606 PE=2 SV=1;A0A0D9SEI3_HUMAN Cyclin-dependent kinase 11B O	31	24	24	24	32.2	92.619	19414000	36791000	51678000	885110000	1267500000	1814100000	Quantified
A0A024R2Q4	Ribosomal protein L15	RPL15		A0A024R2Q4;P61313;A0A2R8YEM3;E7EQV9;E7EX53;A0A2R8Y738;B4DLP4;E7ENU7;B4DEN1;A4D1Q5;E7ERA2	A0A024R2Q4_HUMAN Ribosomal protein L15 OS=Homo sapiens OX=9606 GN=RPL15 PE=3 SV=1;RL15_HUMAN 60S ribosomal protein L15 OS=Homo sapiens OX=9606 GN=RPL15 PE=1 SV=2;A0A2R8YEM3_HUMAN Ribosomal protein L15 (Fragment) OS=Homo sapiens OX=9606 GN=RPL15 PE=1 SV=1;E	11	7	7	7	30.4	24.146	87037000	49852000	0	877530000	553840000		Quantified
Q9NQX4	Unconventional myosin-Vc	MYO5C	FUNCTION: May be involved in transferrin trafficking. Likely to power actin-based membrane trafficking in many physiologically crucial tissues.	Q9NQX4;B4E268;H0YMK3;Q9P0E7;B4DVH2;H0YM93;H0YM96;A0A024R269	MYO5C_HUMAN Unconventional myosin-Vc OS=Homo sapiens OX=9606 GN=MYO5C PE=1 SV=2	8	28	28	25	17.2	202.81	8176100	7685900	10851000	875820000	671860000	890110000	Quantified
V9HWE9	Epididymis secretory protein Li 22	HEL-S-22		V9HWE9;P09211;A8MX94;Q5D6A5;A0A2R8Y5E5;A0A087X2E9	V9HWE9_HUMAN Epididymis secretory protein Li 22 OS=Homo sapiens OX=9606 GN=HEL-S-22 PE=2 SV=1;GSTP1_HUMAN Glutathione S-transferase P OS=Homo sapiens OX=9606 GN=GSTP1 PE=1 SV=2;A8MX94_HUMAN Glutathione S-transferase P OS=Homo sapiens OX=9606 GN=GSTP1 PE=1	6	5	5	2	31.4	23.356	82290000	45721000	0	875260000	464620000		Quantified
A0A024RAI1	ARP3 actin-related protein 3 homolog (Yeast), isoform CRA_a	ACTR3		A0A024RAI1;P61158;B4DXW1;Q59FV6;B4DTI0;B4DT29;F8WDR7;B4E1U3;Q59GD5;B7Z9W3;Q9P1U1;F8WEW2;F8WE84;B3KM55;A0A0A0MTI9;H7C4J1;C9IZN3;Q9C0K3	A0A024RAI1_HUMAN ARP3 actin-related protein 3 homolog (Yeast), isoform CRA_a OS=Homo sapiens OX=9606 GN=ACTR3 PE=3 SV=1;ARP3_HUMAN Actin-related protein 3 OS=Homo sapiens OX=9606 GN=ACTR3 PE=1 SV=3;B4DXW1_HUMAN Actin-related protein 3 OS=Homo sapiens OX=96	18	11	11	11	41.6	47.371	38078000	52513000	52253000	871990000	932430000	1020600000	Quantified
H0UID5	AP complex subunit beta	AP2B1		H0UID5;H0UID4;H0UID3;A8K916;A0A140VJE8;P63010;Q68DI0;A8K0G3;B4DWG4;A0A087X253;A0A087WU93;A0A087WZQ6;B4E261;A0A087WYD1;Q96EL6;B4DIL5;K7EN71;K7ERB2;K7EJ01;H7C034	H0UID5_HUMAN AP complex subunit beta OS=Homo sapiens OX=9606 GN=AP2B1 PE=3 SV=1;H0UID4_HUMAN AP complex subunit beta OS=Homo sapiens OX=9606 GN=AP2B1 PE=3 SV=1;H0UID3_HUMAN AP complex subunit beta OS=Homo sapiens OX=9606 GN=AP2B1 PE=3 SV=1;A8K916_HUMAN AP	20	17	17	9	22.6	104.22	17908000	24127000	21017000	849580000	911450000	733730000	Quantified
F5GWF6	T-complex protein 1 subunit beta	CCT2		F5GWF6;V9HW96;P78371;F8VQ14;B7Z4R3;Q9H369	F5GWF6_HUMAN T-complex protein 1 subunit beta OS=Homo sapiens OX=9606 GN=CCT2 PE=1 SV=2;V9HW96_HUMAN Chaperonin containing TCP1, subunit 2 (Beta), isoform CRA_b OS=Homo sapiens OX=9606 GN=HEL-S-100n PE=2 SV=1;TCPB_HUMAN T-complex protein 1 subunit beta OS=	6	12	12	12	27.4	56.806	28978000	36839000	28743000	844640000	900940000	958810000	Quantified
K7ENG2	U2 snRNP auxiliary factor large subunit	U2AF2	FUNCTION: Necessary for the splicing of pre-mRNA. {ECO:0000256|RuleBase:RU364135}.	K7ENG2;P26368;B5BU25	K7ENG2_HUMAN U2 snRNP auxiliary factor large subunit OS=Homo sapiens OX=9606 GN=U2AF2 PE=1 SV=1;U2AF2_HUMAN Splicing factor U2AF 65 kDa subunit OS=Homo sapiens OX=9606 GN=U2AF2 PE=1 SV=4;B5BU25_HUMAN U2 snRNP auxiliary factor large subunit OS=Homo sapiens	3	9	9	9	40.1	33.901	65292000	143180000	174830000	841130000	1556200000	1868800000	Quantified
B3KM80	Nucleolin, isoform CRA_c	NCL		B3KM80;Q6ZS99;B3KTP9;P19338;H7BY16;Q9BQ02	B3KM80_HUMAN Nucleolin, isoform CRA_c OS=Homo sapiens OX=9606 GN=NCL PE=2 SV=1;Q6ZS99_HUMAN cDNA FLJ45706 fis, clone FEBRA2028457, highly similar to Nucleolin OS=Homo sapiens OX=9606 PE=2 SV=1;B3KTP9_HUMAN cDNA FLJ38578 fis, clone HCHON2007674, highly simi	6	13	13	13	25.6	58.554	30853000	43856000	31654000	833930000	1012500000	745460000	Quantified
D3YTB1	60S ribosomal protein L32 (Fragment)	RPL32		D3YTB1;A0A024R2G7;F8W727;P62910	D3YTB1_HUMAN 60S ribosomal protein L32 (Fragment) OS=Homo sapiens OX=9606 GN=RPL32 PE=1 SV=1;A0A024R2G7_HUMAN Ribosomal protein L32, isoform CRA_a OS=Homo sapiens OX=9606 GN=RPL32 PE=4 SV=1;F8W727_HUMAN 60S ribosomal protein L32 OS=Homo sapiens OX=9606 GN=	4	7	7	7	45.1	15.616	114340000	89896000	209380000	811260000	614290000	1257100000	Quantified
B2R8R5	cDNA, FLJ94025, highly similar to Homo sapiens tripartite motif-containing 28 (TRIM28), mRNA			B2R8R5;Q13263;M0R0K9;M0R2I3;M0R3C0	B2R8R5_HUMAN cDNA, FLJ94025, highly similar to Homo sapiens tripartite motif-containing 28 (TRIM28), mRNA OS=Homo sapiens OX=9606 PE=2 SV=1;TIF1B_HUMAN Transcription intermediary factor 1-beta OS=Homo sapiens OX=9606 GN=TRIM28 PE=1 SV=5;M0R0K9_HUMAN Transc	5	18	18	18	31.3	88.559	22385000	42381000	42471000	810770000	1068200000	1333900000	Quantified
D0PNI1	Epididymis luminal protein 4	YWHAZ		D0PNI1;P63104;E7EX29;E7ESK7;B0AZS6;E5RGE1;E5RIR4;E9PD24;E7EVZ2;Q2F831;B7Z2E6;H0YB80;Q6LD62	D0PNI1_HUMAN Epididymis luminal protein 4 OS=Homo sapiens OX=9606 GN=YWHAZ PE=2 SV=1;1433Z_HUMAN 14-3-3 protein zeta/delta OS=Homo sapiens OX=9606 GN=YWHAZ PE=1 SV=1;E7EX29_HUMAN 14-3-3 protein zeta/delta (Fragment) OS=Homo sapiens OX=9606 GN=YWHAZ PE=1 SV	13	9	6	6	44.5	27.745	62007000	33151000	12333000	806500000	405690000	225760000	Quantified
Q7Z2W4	Zinc finger CCCH-type antiviral protein 1	ZC3HAV1	FUNCTION: Antiviral protein which inhibits the replication of viruses by recruiting the cellular RNA degradation machineries to degrade the viral mRNAs. Binds to a ZAP-responsive element (ZRE) present in the target viral mRNA, recruits cellular poly(A)-specific ribonuclease PARN to remove the poly(A) tail, and the 3'-5' exoribonuclease complex exosome to degrade the RNA body from the 3'-end. It a…	Q7Z2W4;A8K9U6;C9J6P4;A0A514C937;Q05DV5;H7C5K1	ZCCHV_HUMAN Zinc finger CCCH-type antiviral protein 1 OS=Homo sapiens OX=9606 GN=ZC3HAV1 PE=1 SV=3;A8K9U6_HUMAN cDNA FLJ76121, highly similar to Homo sapiens zinc finger CCCH-type, antiviral 1 (ZC3HAV1), transcript variant 1, mRNA OS=Homo sapiens OX=9606 P	6	23	23	23	37.8	101.43	11583000	17588000	18893000	795260000	893180000	890580000	Quantified
B2R8Y9	Tissue factor pathway inhibitor			B2R8Y9;P10646;Q59EE5;C9JKV3;C9JT76;C9JQ14	B2R8Y9_HUMAN Tissue factor pathway inhibitor OS=Homo sapiens OX=9606 PE=2 SV=1;TFPI1_HUMAN Tissue factor pathway inhibitor OS=Homo sapiens OX=9606 GN=TFPI PE=1 SV=1	6	7	7	7	31.9	35.003	56055000	65021000	68358000	794510000	606290000	926870000	Quantified
P41091	Eukaryotic translation initiation factor 2 subunit 3	EIF2S3	FUNCTION: As a subunit of eukaryotic initiation factor 2 (eIF-2), involved in the early steps of protein synthesis. In the presence of GTP, eIF-2 forms a ternary complex with initiator tRNA Met-tRNAi and then recruits the 40S ribosomal complex and initiation factors eIF-1, eIF-1A and eIF-3 to form the 43S pre-initiation complex (43S PIC), a step that determines the rate of protein translation. Th…	P41091;Q2VIR3;H7BZU1	IF2G_HUMAN Eukaryotic translation initiation factor 2 subunit 3 OS=Homo sapiens OX=9606 GN=EIF2S3 PE=1 SV=3;IF2GL_HUMAN Eukaryotic translation initiation factor 2 subunit 3B OS=Homo sapiens OX=9606 GN=EIF2S3B PE=2 SV=2	3	14	14	14	36	51.109	39592000	49625000	35168000	785870000	845680000	822260000	Quantified
E4W6B6	RPL27/NME2 fusion protein (Fragment)	RPL27		E4W6B6;B2R4D8;A0A024R1V4;P61353;K7ELC7;K7EQQ9;K7ERY7;Q6LCU2	E4W6B6_HUMAN RPL27/NME2 fusion protein (Fragment) OS=Homo sapiens OX=9606 GN=RPL27 PE=2 SV=1;B2R4D8_HUMAN 60S ribosomal protein L27 OS=Homo sapiens OX=9606 PE=2 SV=1;A0A024R1V4_HUMAN 60S ribosomal protein L27 OS=Homo sapiens OX=9606 GN=RPL27 PE=3 SV=1;RL27	8	5	5	5	46	14.257	109650000	110700000	72262000	784870000	564480000	440860000	Quantified
E9PCY7	Heterogeneous nuclear ribonucleoprotein H	HNRNPH1		E9PCY7;A0A384MEJ3;G8JLB6;P31943;E5RGV0;D6RIU0;D6RBM0;H0YB39;A0A384MDT2;P55795;E5RGH4;E7EQJ0;D6RAM1;B4DP51;D6R9T0;D6RFM3;D6RIT2;E7EN40;D6RDU3;D6RJ04;D6RIH9;H0YBG7;Q68DG4;H0YBD7;B4DFK9;D6R9D3;D6RF17;D6RDL0;H0YAQ2;B4DP00	E9PCY7_HUMAN Heterogeneous nuclear ribonucleoprotein H OS=Homo sapiens OX=9606 GN=HNRNPH1 PE=1 SV=1;A0A384MEJ3_HUMAN Epididymis secretory sperm binding protein OS=Homo sapiens OX=9606 PE=2 SV=1;G8JLB6_HUMAN Heterogeneous nuclear ribonucleoprotein H OS=Homo	30	5	5	3	17	47.087	43753000	51825000	40131000	778900000	724580000	668450000	Quantified
Q7Z612	Acidic ribosomal phosphoprotein P1			Q7Z612;A0A024R608;P05386;Q6ICQ4;Q6FG99	Q7Z612_HUMAN Acidic ribosomal phosphoprotein P1 OS=Homo sapiens OX=9606 PE=2 SV=1;A0A024R608_HUMAN Ribosomal protein, large, P1, isoform CRA_a OS=Homo sapiens OX=9606 GN=RPLP1 PE=3 SV=1;RLA1_HUMAN 60S acidic ribosomal protein P1 OS=Homo sapiens OX=9606 GN=	5	3	3	3	75.2	11.399	286170000	291750000	162180000	777230000	763230000	549970000	Quantified
O43143	Pre-mRNA-splicing factor ATP-dependent RNA helicase DHX15	DHX15	FUNCTION: Pre-mRNA processing factor involved in disassembly of spliceosomes after the release of mature mRNA. In cooperation with TFIP11 seem to be involved in the transition of the U2, U5 and U6 snRNP-containing IL complex to the snRNP-free IS complex leading to efficient debranching and turnover of excised introns. {ECO:0000269|PubMed:19103666}.	O43143;B4E0S6	DHX15_HUMAN Pre-mRNA-splicing factor ATP-dependent RNA helicase DHX15 OS=Homo sapiens OX=9606 GN=DHX15 PE=1 SV=2;B4E0S6_HUMAN cDNA FLJ55635, highly similar to pre-mRNA-splicing factorATP-dependent RNA helicase DHX15 OS=Homo sapiens OX=9606 PE=2 SV=1	2	20	20	20	28.8	90.932	17018000	24967000	38667000	776870000	795460000	1341000000	Quantified
E9PCY5	DNA topoisomerase 2 (Fragment)	TOP2B	FUNCTION: Control of topological states of DNA by transient breakage and subsequent rejoining of DNA strands. Topoisomerase II makes double-strand breaks. {ECO:0000256|RuleBase:RU362094}.	E9PCY5;Q71UH4;Q02880;B4DKD0;Q59H80;Q6W6M6;H7BZ82;J3KTB7	E9PCY5_HUMAN DNA topoisomerase 2 (Fragment) OS=Homo sapiens OX=9606 GN=TOP2B PE=1 SV=1;Q71UH4_HUMAN DNA topoisomerase 2 (Fragment) OS=Homo sapiens OX=9606 GN=TOP2B PE=3 SV=1;TOP2B_HUMAN DNA topoisomerase 2-beta OS=Homo sapiens OX=9606 GN=TOP2B PE=1 SV=3;B4	8	18	18	13	16	130.48	12396000	9245100	6824600	776390000	582580000	411650000	Quantified
Q53GQ0	Very-long-chain 3-oxoacyl-CoA reductase	HSD17B12	FUNCTION: Catalyzes the second of the four reactions of the long-chain fatty acids elongation cycle. This endoplasmic reticulum-bound enzymatic process, allows the addition of two carbons to the chain of long- and very long-chain fatty acids/VLCFAs per cycle. This enzyme has a 3-ketoacyl-CoA reductase activity, reducing 3-ketoacyl-CoA to 3-hydroxyacyl-CoA, within each cycle of fatty acid elongati…	Q53GQ0;B4DWS6;D3DR22;B3KQJ0;A0A1B0GV93;A0A1B0GVY6;E9PI21;A0A1B0GW85;A0A1B0GU83	DHB12_HUMAN Very-long-chain 3-oxoacyl-CoA reductase OS=Homo sapiens OX=9606 GN=HSD17B12 PE=1 SV=2;B4DWS6_HUMAN cDNA FLJ61181, highly similar to Homo sapiens hydroxysteroid (17-beta) dehydrogenase 12 (HSD17B12), mRNA OS=Homo sapiens OX=9606 PE=2 SV=1;D3DR22	9	10	10	10	41.7	34.324	50999000	27246000	26353000	775270000	354730000	374490000	Quantified
I3L1P8	Mitochondrial 2-oxoglutarate/malate carrier protein (Fragment)	SLC25A11		I3L1P8;Q6IBH0;Q02978	I3L1P8_HUMAN Mitochondrial 2-oxoglutarate/malate carrier protein (Fragment) OS=Homo sapiens OX=9606 GN=SLC25A11 PE=1 SV=1;Q6IBH0_HUMAN SLC25A11 protein OS=Homo sapiens OX=9606 GN=SLC25A11 PE=2 SV=1;M2OM_HUMAN Mitochondrial 2-oxoglutarate/malate carrier pro	3	10	10	10	38.2	32.182	50352000	16813000	29754000	774970000	236920000	537840000	Quantified
P07814	Bifunctional glutamate/proline--tRNA ligase	EPRS	FUNCTION: Multifunctional protein which is primarily part of the aminoacyl-tRNA synthetase multienzyme complex, also know as multisynthetase complex, that catalyzes the attachment of the cognate amino acid to the corresponding tRNA in a two-step reaction: the amino acid is first activated by ATP to form a covalent intermediate with AMP and is then transferred to the acceptor end of the cognate tR…	P07814;V9GYZ6;Q3KQZ8;B4DKX5;H6WCP5;B4DP50	SYEP_HUMAN Bifunctional glutamate/proline--tRNA ligase OS=Homo sapiens OX=9606 GN=EPRS PE=1 SV=5;V9GYZ6_HUMAN Glutamyl-prolyl-tRNA synthetase 1 (Fragment) OS=Homo sapiens OX=9606 GN=EPRS1 PE=1 SV=1;Q3KQZ8_HUMAN EPRS protein (Fragment) OS=Homo sapiens OX=96	6	20	20	19	19.7	170.59	9865800	8610500	7762700	773600000	582690000	684970000	Quantified
B3KY11	cDNA FLJ46571 fis, clone THYMU3041428, highly similar to Probable ATP-dependent RNA helicase DDX23			B3KY11;A8KA56;A0A024R0Z3;Q9BUQ8;F8VVA2;H0YI52;F8W1J5	B3KY11_HUMAN cDNA FLJ46571 fis, clone THYMU3041428, highly similar to Probable ATP-dependent RNA helicase DDX23 OS=Homo sapiens OX=9606 PE=2 SV=1;A8KA56_HUMAN cDNA FLJ77678, highly similar to Homo sapiens DEAD (Asp-Glu-Ala-Asp) box polypeptide 23, mRNA OS=	7	23	23	23	35	93.233	12243000	23065000	49193000	772950000	973980000	1639300000	Quantified
Q9UK43	Chondrosarcoma-associated protein 2	CSA2		Q9UK43;B2R5Y4;Q13123;Q95HA6;E7EQZ7;Q9H4P6;Q9Y3Z5;D6REL4;B4DEH2;D6RAY9;D6RCQ4;A0A0C4DGW5	Q9UK43_HUMAN Chondrosarcoma-associated protein 2 OS=Homo sapiens OX=9606 GN=CSA2 PE=2 SV=1;B2R5Y4_HUMAN cDNA, FLJ92684, highly similar to Homo sapiens IK cytokine, down-regulator of HLA II (IK), mRNA OS=Homo sapiens OX=9606 PE=2 SV=1;RED_HUMAN Protein Red	12	18	18	18	38.1	65.585	33050000	79175000	81940000	770160000	1455300000	1669800000	Quantified
A0A0J9YYL3	Poly(U)-binding-splicing factor PUF60 (Fragment)	PUF60		A0A0J9YYL3;A0A0J9YXJ8;A0A0J9YVP6;A0A0J9YXX5;Q9UHX1;A0A0J9YVR6;E9PQ56;A0A0J9YWM1;H0YEM1;E9PN18;E9PMU7;E9PL19;H0YCP8	A0A0J9YYL3_HUMAN Poly(U)-binding-splicing factor PUF60 (Fragment) OS=Homo sapiens OX=9606 GN=PUF60 PE=1 SV=1;A0A0J9YXJ8_HUMAN Poly(U)-binding-splicing factor PUF60 (Fragment) OS=Homo sapiens OX=9606 GN=PUF60 PE=1 SV=1;A0A0J9YVP6_HUMAN Poly(U)-binding-splic	13	12	12	12	34.5	54.626	31176000	71892000	67671000	767400000	1305700000	1573300000	Quantified
Q16594	Transcription initiation factor TFIID subunit 9	TAF9	FUNCTION: Essential for cell viability. TAF9 and TAF9B are involved in transcriptional activation as well as repression of distinct but overlapping sets of genes. May have a role in gene regulation associated with apoptosis. TAFs are components of the transcription factor IID (TFIID) complex, the TBP-free TAFII complex (TFTC), the PCAF histone acetylase complex and the STAGA transcription coactiv…	Q16594;D6RIE8;D6RIV9;D6RGK3;D6RIY1;D6RHW1	TAF9_HUMAN Transcription initiation factor TFIID subunit 9 OS=Homo sapiens OX=9606 GN=TAF9 PE=1 SV=1;D6RIE8_HUMAN Transcription initiation factor TFIID subunit 9 (Fragment) OS=Homo sapiens OX=9606 GN=TAF9 PE=1 SV=9;D6RIV9_HUMAN Transcription initiation fac	6	9	9	5	44.3	28.974	39501000	28155000	26952000	762710000	418440000	441940000	Quantified
B3KNB4	cDNA FLJ14168 fis, clone NT2RP2001440, highly similar to 14-3-3 protein gamma			B3KNB4;P61981;B4DHC4;B4DE78	B3KNB4_HUMAN cDNA FLJ14168 fis, clone NT2RP2001440, highly similar to 14-3-3 protein gamma OS=Homo sapiens OX=9606 PE=2 SV=1;1433G_HUMAN 14-3-3 protein gamma OS=Homo sapiens OX=9606 GN=YWHAG PE=1 SV=2;B4DHC4_HUMAN cDNA FLJ51843, highly similar to 14-3-3 pr	4	9	6	6	42.9	28.242	45647000	58642000	36990000	760550000	902360000	358920000	Quantified
B7ZW05	AKAP13 protein (Fragment)	AKAP13		B7ZW05;A0A087WTD7;A8MYJ1;A0A2X0SF55;Q12802;A0A087WY36;A0A087WX73	B7ZW05_HUMAN AKAP13 protein (Fragment) OS=Homo sapiens OX=9606 GN=AKAP13 PE=2 SV=1;A0A087WTD7_HUMAN A-kinase anchor protein 13 OS=Homo sapiens OX=9606 GN=AKAP13 PE=1 SV=1;A8MYJ1_HUMAN A-kinase anchor protein 13 OS=Homo sapiens OX=9606 GN=AKAP13 PE=1 SV=3;A	7	24	24	24	26.6	123.42	11737000	22662000	43724000	759660000	1138100000	1780100000	Quantified
V9HW83	Aldehyde dehydrogenase 1 family, member A1, isoform CRA_a	HEL-S-53e		V9HW83;V9HVX6;P00352;B4DXX3;B4DDF8;Q59EJ0;Q5SYQ7;Q5SYQ9;Q5SYQ8;Q53FB6;A0A384NPN7;P05091;B4YAH7;F8VP50;H0Y2X5;Q7Z3A2;B4DYU3;H0YMG7;B4DH89;B2R5T2;A0A024RC95;P47895;O94788	V9HW83_HUMAN Aldehyde dehydrogenase 1 family, member A1, isoform CRA_a OS=Homo sapiens OX=9606 GN=HEL-S-53e PE=2 SV=1;V9HVX6_HUMAN Epididymis luminal protein 9 OS=Homo sapiens OX=9606 GN=HEL-9 PE=2 SV=1;AL1A1_HUMAN Retinal dehydrogenase 1 OS=Homo sapiens O	23	15	15	14	35.9	54.861	29947000	39775000	22265000	758970000	781310000	502200000	Quantified
A8KA74	cDNA FLJ76065			A8KA74;P78316;E9PFK5;Q96GC8	A8KA74_HUMAN cDNA FLJ76065 OS=Homo sapiens OX=9606 PE=2 SV=1;NOP14_HUMAN Nucleolar protein 14 OS=Homo sapiens OX=9606 GN=NOP14 PE=1 SV=3;E9PFK5_HUMAN Nucleolar protein 14 OS=Homo sapiens OX=9606 GN=NOP14 PE=1 SV=1;Q96GC8_HUMAN NOP14 protein (Fragment) OS=H	4	18	18	18	26.3	97.669	16383000	36063000	46577000	757720000	1194700000	1645100000	Quantified
P50402	Emerin	EMD	FUNCTION: Stabilizes and promotes the formation of a nuclear actin cortical network. Stimulates actin polymerization in vitro by binding and stabilizing the pointed end of growing filaments. Inhibits beta-catenin activity by preventing its accumulation in the nucleus. Acts by influencing the nuclear accumulation of beta-catenin through a CRM1-dependent export pathway. Links centrosomes to the nuc…	P50402;Q5HY57;F8WEQ1	EMD_HUMAN Emerin OS=Homo sapiens OX=9606 GN=EMD PE=1 SV=1;Q5HY57_HUMAN Emerin OS=Homo sapiens OX=9606 GN=EMD PE=1 SV=1	3	9	9	9	48.4	28.994	64732000	42019000	24207000	757050000	420340000	312890000	Quantified
E7ETK0	40S ribosomal protein S24	RPS24		E7ETK0;A0A2R8Y849;A0A2R8YD14;P62847;A0A2R8Y8A0	E7ETK0_HUMAN 40S ribosomal protein S24 OS=Homo sapiens OX=9606 GN=RPS24 PE=1 SV=1;A0A2R8Y849_HUMAN 40S ribosomal protein S24 OS=Homo sapiens OX=9606 GN=RPS24 PE=1 SV=1;A0A2R8YD14_HUMAN 40S ribosomal protein S24 OS=Homo sapiens OX=9606 GN=RPS24 PE=1 SV=1;RS	5	6	6	6	41.2	15.197	154180000	228430000	207380000	756560000	1071300000	1070900000	Quantified
H0YBT4	Dihydropyrimidinase-related protein 3 (Fragment)	DPYSL3		H0YBT4;Q96I11;B3KT07;B3KV96;Q8IXW6;E9PD68;B3KXQ5;X5DQV1;Q6DEN2;A0A140VK07;X5DNI1;Q14195;Q14194	H0YBT4_HUMAN Dihydropyrimidinase-related protein 3 (Fragment) OS=Homo sapiens OX=9606 GN=DPYSL3 PE=1 SV=1;Q96I11_HUMAN CRMP1 protein (Fragment) OS=Homo sapiens OX=9606 GN=CRMP1 PE=2 SV=2;B3KT07_HUMAN Collapsin response mediator protein 1, isoform CRA_d OS=	13	2	1	1	10.5	21.846	61090000	28413000	81649000	740120000	233820000	845820000	Quantified
A8K3C3	T-complex protein 1 subunit delta			A8K3C3;P50991;B7Z9L0;B7Z2Z8;B7Z2F4	A8K3C3_HUMAN T-complex protein 1 subunit delta OS=Homo sapiens OX=9606 PE=2 SV=1;TCPD_HUMAN T-complex protein 1 subunit delta OS=Homo sapiens OX=9606 GN=CCT4 PE=1 SV=4;B7Z9L0_HUMAN T-complex protein 1 subunit delta OS=Homo sapiens OX=9606 PE=2 SV=1;B7Z2Z8_	5	14	14	14	33.4	57.952	25111000	17707000	23351000	736010000	731040000	619670000	Quantified
Q9Y2X3	Nucleolar protein 58	NOP58	FUNCTION: Required for 60S ribosomal subunit biogenesis (By similarity). Core component of box C/D small nucleolar ribonucleoprotein (snoRNP) particles. Required for the biogenesis of box C/D snoRNAs such as U3, U8 and U14 snoRNAs. {ECO:0000250, ECO:0000269|PubMed:15574333, ECO:0000269|PubMed:17636026, ECO:0000269|PubMed:19620283}.	Q9Y2X3;B3KN82;H7BZ72;B4DUY3;F8WED0	NOP58_HUMAN Nucleolar protein 58 OS=Homo sapiens OX=9606 GN=NOP58 PE=1 SV=1;B3KN82_HUMAN cDNA FLJ13913 fis, clone Y79AA1000231, highly similar to Nucleolar protein NOP5 OS=Homo sapiens OX=9606 PE=2 SV=1	5	18	18	18	43.1	59.578	26093000	53156000	57380000	733070000	1096800000	1213900000	Quantified
Q6IPH7	RPL14 protein	RPL14		Q6IPH7;E7EPB3;A0PJ62;B7Z6S8;A8K7N0;P50914;A8K3Q9	Q6IPH7_HUMAN RPL14 protein OS=Homo sapiens OX=9606 GN=RPL14 PE=1 SV=1;E7EPB3_HUMAN 60S ribosomal protein L14 OS=Homo sapiens OX=9606 GN=RPL14 PE=1 SV=1;A0PJ62_HUMAN RPL14 protein (Fragment) OS=Homo sapiens OX=9606 GN=RPL14 PE=2 SV=1;B7Z6S8_HUMAN cDNA FLJ51	7	5	5	5	27.7	23.787	130310000	55816000	65762000	732390000	295680000	402250000	Quantified
K7ELC2	40S ribosomal protein S15	RPS15		K7ELC2;P62841;K7EM56;A0A0B4J2B4;S4R417;K7EQJ5;K7EJ78;S4R456	K7ELC2_HUMAN 40S ribosomal protein S15 OS=Homo sapiens OX=9606 GN=RPS15 PE=1 SV=1;RS15_HUMAN 40S ribosomal protein S15 OS=Homo sapiens OX=9606 GN=RPS15 PE=1 SV=2;K7EM56_HUMAN 40S ribosomal protein S15 OS=Homo sapiens OX=9606 GN=RPS15 PE=1 SV=2;A0A0B4J2B4_H	8	6	6	6	59.9	17.723	99417000	211340000	234690000	725900000	1017600000	1483400000	Quantified
B2R6K4	cDNA, FLJ92996, highly similar to Homo sapiens guanine nucleotide binding protein (G protein), beta polypeptide 1 (GNB1), mRNA			B2R6K4;A0A140VJJ8;A0A024R056;P62873;A0A2L0WW42;F6UT28;Q71UM6;B3KVK2;B1AKQ8;F6X3N5;E7EP32;Q71UM7;F5H8J8;F5H100;F5H0S8;Q59G26;E9PCP0;F1T0G5;F1T0G4;P16520	B2R6K4_HUMAN cDNA, FLJ92996, highly similar to Homo sapiens guanine nucleotide binding protein (G protein), beta polypeptide 1 (GNB1), mRNA OS=Homo sapiens OX=9606 PE=2 SV=1;A0A140VJJ8_HUMAN Guanine nucleotide binding protein (G protein), beta polypeptide	20	7	7	4	27.4	37.301	54698000	35007000	30395000	724990000	391470000	374060000	Quantified
A0A024R1Y2	ATP-citrate synthase	ACLY	FUNCTION: Catalyzes the cleavage of citrate into oxaloacetate and acetyl-CoA, the latter serving as common substrate for de novo cholesterol and fatty acid synthesis. {ECO:0000256|PIRNR:PIRNR036511}.	A0A024R1Y2;A0A024R1T9;Q4LE36;P53396;Q8N9C4;K7ESG8	A0A024R1Y2_HUMAN ATP-citrate synthase OS=Homo sapiens OX=9606 GN=ACLY PE=3 SV=1;A0A024R1T9_HUMAN ATP-citrate synthase OS=Homo sapiens OX=9606 GN=ACLY PE=3 SV=1;Q4LE36_HUMAN ACLY variant protein (Fragment) OS=Homo sapiens OX=9606 GN=ACLY variant protein PE=	6	18	18	18	20.7	119.77	11194000	9015600	10740000	723950000	517440000	484760000	Quantified
Q02040	A-kinase anchor protein 17A	AKAP17A	FUNCTION: Splice factor regulating alternative splice site selection for certain mRNA precursors. Mediates regulation of pre-mRNA splicing in a PKA-dependent manner. {ECO:0000269|PubMed:16982639, ECO:0000269|PubMed:19840947}.	Q02040;X6RAJ1;Q05DA9	AK17A_HUMAN A-kinase anchor protein 17A OS=Homo sapiens OX=9606 GN=AKAP17A PE=1 SV=2;X6RAJ1_HUMAN A-kinase anchor protein 17A OS=Homo sapiens OX=9606 GN=AKAP17A PE=1 SV=1;Q05DA9_HUMAN SFRS17A protein (Fragment) OS=Homo sapiens OX=9606 GN=SFRS17A PE=2 SV=1	3	15	15	15	25.8	80.735	20529000	28985000	70619000	706980000	853480000	2036000000	Quantified
B2R704	cDNA, FLJ93207, highly similar to Homo sapiens microtubule-associated protein 7 (MAP7), mRNA			B2R704;Q14244;B7Z3Y3;B7Z3E1;B7ZB64;A0A087WZ40	B2R704_HUMAN cDNA, FLJ93207, highly similar to Homo sapiens microtubule-associated protein 7 (MAP7), mRNA OS=Homo sapiens OX=9606 PE=2 SV=1;MAP7_HUMAN Ensconsin OS=Homo sapiens OX=9606 GN=MAP7 PE=1 SV=1;B7Z3Y3_HUMAN cDNA FLJ50557, highly similar to Homo sa	6	12	12	12	18.8	83.982	31161000	37902000	31988000	699150000	1096800000	1154500000	Quantified
Q9H8G2	Caspase activity and apoptosis inhibitor 1	CAAP1	FUNCTION: Anti-apoptotic protein that modulates a caspase-10 dependent mitochondrial caspase-3/9 feedback amplification loop. {ECO:0000269|PubMed:21980415}.	Q9H8G2;B4DUP7;A0A3B3ISJ3	CAAP1_HUMAN Caspase activity and apoptosis inhibitor 1 OS=Homo sapiens OX=9606 GN=CAAP1 PE=1 SV=2;B4DUP7_HUMAN cDNA FLJ50744 OS=Homo sapiens OX=9606 PE=2 SV=1;A0A3B3ISJ3_HUMAN Caspase activity and apoptosis inhibitor 1 OS=Homo sapiens OX=9606 GN=CAAP1 PE=1	3	8	8	8	22.2	38.367	49816000	123800000	105060000	696490000	1365500000	1311200000	Quantified
B5BUB1	RuvB-like helicase (Fragment)	RUVBL1	FUNCTION: Proposed core component of the chromatin remodeling Ino80 complex which exhibits DNA- and nucleosome-activated ATPase activity and catalyzes ATP-dependent nucleosome sliding. {ECO:0000256|RuleBase:RU363048}.	B5BUB1;A0A384MTR5;Q9Y265;E7ETR0;B3KRS7;H7C4G5;J3QLR1;H7C4I3	B5BUB1_HUMAN RuvB-like helicase (Fragment) OS=Homo sapiens OX=9606 GN=RUVBL1 PE=2 SV=1;A0A384MTR5_HUMAN RuvB-like helicase OS=Homo sapiens OX=9606 PE=2 SV=1;RUVB1_HUMAN RuvB-like 1 OS=Homo sapiens OX=9606 GN=RUVBL1 PE=1 SV=1;E7ETR0_HUMAN RuvB-like helicase	8	11	11	11	32.9	50.215	34916000	47877000	31487000	694390000	816400000	844650000	Quantified
Q14126	Desmoglein-2	DSG2	FUNCTION: Component of intercellular desmosome junctions. Involved in the interaction of plaque proteins and intermediate filaments mediating cell-cell adhesion.	Q14126;J3KSI6	DSG2_HUMAN Desmoglein-2 OS=Homo sapiens OX=9606 GN=DSG2 PE=1 SV=2	2	13	13	13	15	122.29	23659000	8870200	8402800	677390000	603500000	537790000	Quantified
A0A2R8YF43	Casein kinase II subunit alpha	CSNK2A1		A0A2R8YF43;A0A2R8YD58;E7EU96;B5BUH5;Q5U5J2;Q8NEV1;P68400;A0A2R8Y4D6;A0A2R8Y4H0;A0A2R8Y5A0;Q2I0Y7;B2R6D7;V9GYA2;A0A2R8YDP2;A0A2R8YFU2;A0A2R8YDY7;A0A2R8YEW1;A0A2R8YCK2;A0A087WY74	A0A2R8YF43_HUMAN Casein kinase II subunit alpha OS=Homo sapiens OX=9606 GN=CSNK2A1 PE=1 SV=1;A0A2R8YD58_HUMAN Casein kinase II subunit alpha OS=Homo sapiens OX=9606 GN=CSNK2A1 PE=1 SV=1;E7EU96_HUMAN Casein kinase II subunit alpha OS=Homo sapiens OX=9606 GN	19	5	5	5	18.2	41.79	47513000	9346200	5053900	661120000	98788000	208570000	Quantified
F8W6I7	Heterogeneous nuclear ribonucleoprotein A1	HNRNPA1		F8W6I7;A0A024RB53;A0A024RAZ7;P09651;Q6IPF2;Q9BSM5;A0A024RC46;Q0VAC0;A0A024QZ98;Q32P51;F8VTQ5;F8VZ49;A0A2R8Y4L2;F8VYN5;H0YH80;B4DP35;B4E0B5;F8W646;Q3MI39	F8W6I7_HUMAN Heterogeneous nuclear ribonucleoprotein A1 OS=Homo sapiens OX=9606 GN=HNRNPA1 PE=1 SV=2;A0A024RB53_HUMAN Epididymis secretory sperm binding protein OS=Homo sapiens OX=9606 GN=HNRPA1 PE=2 SV=1;A0A024RAZ7_HUMAN Heterogeneous nuclear ribonucleopr	19	9	8	8	37.1	33.155	41776000	18840000	9611200	652920000	293090000	200650000	Quantified
P68366	Tubulin alpha-4A chain	TUBA4A	FUNCTION: Tubulin is the major constituent of microtubules. It binds two moles of GTP, one at an exchangeable site on the beta chain and one at a non-exchangeable site on the alpha chain.	P68366;C9JEV8;C9JQ00;C9JJQ8;C9JDL2	TBA4A_HUMAN Tubulin alpha-4A chain OS=Homo sapiens OX=9606 GN=TUBA4A PE=1 SV=1	5	16	3	3	46.7	49.924	31213000	30696000	26075000	642480000	530480000	557860000	Quantified
Q6UN15	Pre-mRNA 3-end-processing factor FIP1	FIP1L1	FUNCTION: Component of the cleavage and polyadenylation specificity factor (CPSF) complex that plays a key role in pre-mRNA 3'-end formation, recognizing the AAUAAA signal sequence and interacting with poly(A) polymerase and other factors to bring about cleavage and poly(A) addition. FIP1L1 contributes to poly(A) site recognition and stimulates poly(A) addition. Binds to U-rich RNA sequence eleme…	Q6UN15;A0A0B4J203;B4DTW7;H0Y8P7	FIP1_HUMAN Pre-mRNA 3-end-processing factor FIP1 OS=Homo sapiens OX=9606 GN=FIP1L1 PE=1 SV=1;A0A0B4J203_HUMAN Protein kinase domain-containing protein OS=Homo sapiens OX=9606 PE=3 SV=1	4	11	11	11	26.1	66.526	25063000	59058000	54861000	640980000	1185900000	1286300000	Quantified
B3KX11	T-complex protein 1 subunit gamma			B3KX11;Q59H77;P49368;Q2TU64;B4DUR8;Q5SZX6;E9PRC8;Q5SZX9;Q5SZW8;E9PQ35;E9PM09	B3KX11_HUMAN T-complex protein 1 subunit gamma OS=Homo sapiens OX=9606 PE=2 SV=1;Q59H77_HUMAN T-complex protein 1 subunit gamma (Fragment) OS=Homo sapiens OX=9606 PE=2 SV=1;TCPG_HUMAN T-complex protein 1 subunit gamma OS=Homo sapiens OX=9606 GN=CCT3 PE=1 S	11	14	14	14	28.7	57.945	19435000	28299000	18519000	639350000	642340000	692880000	Quantified
V9HWB8	Pyruvate kinase	HEL-S-30		V9HWB8;P14618;A0A024R5Z9;A0A024R609;H3BTN5;H3BQ34;B4DNK4;B4DRT3;Q8WUW7;H3BUW1;H3BTJ2;H3BT25;Q504U3;H3BR70;H3BU13;A0A4D6DDG8;H3BN34;Q9UKK4;Q9UK31;H3BQZ3;B4DPM0;Q16716;Q16715;P30613	V9HWB8_HUMAN Pyruvate kinase OS=Homo sapiens OX=9606 GN=HEL-S-30 PE=1 SV=1;KPYM_HUMAN Pyruvate kinase PKM OS=Homo sapiens OX=9606 GN=PKM PE=1 SV=4;A0A024R5Z9_HUMAN Pyruvate kinase OS=Homo sapiens OX=9606 GN=PKM2 PE=3 SV=1;A0A024R609_HUMAN Pyruvate kinase O	24	15	15	15	32.8	57.936	15985000	24328000	19785000	635820000	683320000	540240000	Quantified
A0A590UJK4	Serine/arginine-rich-splicing factor 6	SRSF6		A0A590UJK4;A0A590UK01;A0A590UJP7;Q59GY3;V9HVZ0;A8K588;A0A590UK80;Q13247;B5BU15;A0A0D9SEM4;Q53F45;A8K644;Q08170;B4DEM8;Q59EF5	A0A590UJK4_HUMAN Serine/arginine-rich-splicing factor 6 OS=Homo sapiens OX=9606 GN=SRSF6 PE=1 SV=1;A0A590UK01_HUMAN Serine/arginine-rich-splicing factor 6 OS=Homo sapiens OX=9606 GN=SRSF6 PE=1 SV=1;A0A590UJP7_HUMAN Serine/arginine-rich-splicing factor 6 OS	15	9	9	8	38.1	26.306	60118000	37402000	126340000	625920000	436020000	1528800000	Quantified
Q96PY5	Formin-like protein 2	FMNL2	FUNCTION: Plays a role in the regulation of cell morphology and cytoskeletal organization. Required in the cortical actin filament dynamics. {ECO:0000269|PubMed:21834987}.	Q96PY5;C9IZY8;B3KT32;F8W1F5;Q8IVF7;Q8N4Y7;Q9NSL0;B3KXD8;O95466	FMNL2_HUMAN Formin-like protein 2 OS=Homo sapiens OX=9606 GN=FMNL2 PE=1 SV=3;C9IZY8_HUMAN Formin-like protein 2 OS=Homo sapiens OX=9606 GN=FMNL2 PE=1 SV=1	9	16	16	7	15.7	123.32	12299000	14665000	18026000	621170000	679170000	1042000000	Quantified
E7ENZ3	T-complex protein 1 subunit epsilon	CCT5		E7ENZ3;B4DYC8;B4DZT5;B4DXI1;V9HW37;P48643;B4DE30;B7ZAR1;B4DDU6;E9PCA1;Q9BU08;Q96GI1;B4DX08;B4DZY9;Q9HB74;D6RIZ7	E7ENZ3_HUMAN T-complex protein 1 subunit epsilon OS=Homo sapiens OX=9606 GN=CCT5 PE=1 SV=1;B4DYC8_HUMAN cDNA FLJ52361, highly similar to T-complex protein 1 subunit epsilon OS=Homo sapiens OX=9606 PE=2 SV=1;B4DZT5_HUMAN cDNA FLJ53116, highly similar to T-c	16	13	13	13	35	53.848	21611000	29098000	20587000	607260000	678330000	571940000	Quantified
Q6IBH6	RPL26 protein	RPL26		Q6IBH6;P61254;J3QRI7;J3QQQ9;J3QQV1;J3QRC4;A0A024RBF6;J3KSS0	Q6IBH6_HUMAN RPL26 protein OS=Homo sapiens OX=9606 GN=RPL26 PE=2 SV=1;RL26_HUMAN 60S ribosomal protein L26 OS=Homo sapiens OX=9606 GN=RPL26 PE=1 SV=1;J3QRI7_HUMAN 60S ribosomal protein L26 (Fragment) OS=Homo sapiens OX=9606 GN=RPL26 PE=4 SV=1;J3QQQ9_HUMAN	8	6	6	2	28.3	17.244	108410000	55528000	139300000	606660000	491600000	545910000	Quantified
O43290	U4/U6.U5 tri-snRNP-associated protein 1	SART1	FUNCTION: Plays a role in mRNA splicing as a component of the U4/U6-U5 tri-snRNP, one of the building blocks of the spliceosome. May also bind to DNA. {ECO:0000269|PubMed:11350945}.	O43290;B4DDH9;B4DP43;E9PQI8;B4DMR4	SNUT1_HUMAN U4/U6.U5 tri-snRNP-associated protein 1 OS=Homo sapiens OX=9606 GN=SART1 PE=1 SV=1;B4DDH9_HUMAN cDNA FLJ53820, highly similar to U4/U6.U5 tri-snRNP-associated protein 1 OS=Homo sapiens OX=9606 PE=2 SV=1	5	23	23	23	35.4	90.254	14328000	34299000	33061000	604520000	1059100000	1163800000	Quantified
Q9NVI7	ATPase family AAA domain-containing protein 3A	ATAD3A	FUNCTION: Essential for mitochondrial network organization, mitochondrial metabolism and cell growth at organism and cellular level. May play an important role in mitochondrial protein synthesis. May also participate in mitochondrial DNA replication. May bind to mitochondrial DNA D-loops and contribute to nucleoid stability. Required for enhanced channeling of cholesterol for hormone-dependent st…	Q9NVI7;Q5SV16;Q5T2N8	ATD3A_HUMAN ATPase family AAA domain-containing protein 3A OS=Homo sapiens OX=9606 GN=ATAD3A PE=1 SV=2	3	16	16	6	28.5	71.368	16524000	32617000	23903000	602360000	867290000	844800000	Quantified
Q6LAP8	Mitochondrial citrate transport protein (Fragment)			Q6LAP8;D9HTE9;P53007;B4DP62	Q6LAP8_HUMAN Mitochondrial citrate transport protein (Fragment) OS=Homo sapiens OX=9606 PE=3 SV=1;D9HTE9_HUMAN Plasma membrane citrate carrier OS=Homo sapiens OX=9606 GN=SLC25A1 PE=2 SV=1;TXTP_HUMAN Tricarboxylate transport protein, mitochondrial OS=Homo s	4	5	5	5	16	34.787	33053000	12387000	14739000	600970000	216270000	229660000	Quantified
Q8NCF7	cDNA FLJ90278 fis, clone NT2RP1000325, highly similar to Phosphate carrier protein, mitochondrialprecursor			Q8NCF7;A0A024RBE8;F8VVM2;Q53HC3;B2RE88;A0A024RBH9;Q00325;F8VWQ0;F8VZL5;F8VWR4	Q8NCF7_HUMAN cDNA FLJ90278 fis, clone NT2RP1000325, highly similar to Phosphate carrier protein, mitochondrialprecursor OS=Homo sapiens OX=9606 PE=2 SV=1;A0A024RBE8_HUMAN Solute carrier family 25 (Mitochondrial carrier phosphate carrier), member 3, isoform	10	10	10	10	35.5	39.932	31887000	23150000	62303000	592230000	418770000	1019000000	Quantified
Q59ET3	Chaperonin containing TCP1, subunit 6A isoform a variant (Fragment)			Q59ET3;B2R9K8;A0A024RDL1;P40227;A1JUI8;B4DPJ8;B4DN39;Q92526;J3KRI6	Q59ET3_HUMAN Chaperonin containing TCP1, subunit 6A isoform a variant (Fragment) OS=Homo sapiens OX=9606 PE=2 SV=1;B2R9K8_HUMAN cDNA, FLJ94440, highly similar to Homo sapiens chaperonin containing TCP1, subunit 6A (zeta 1)(CCT6A), mRNA OS=Homo sapiens OX=9	9	12	12	12	27	57.761	27217000	31967000	13732000	587070000	586720000	601080000	Quantified
B2RBA0	cDNA, FLJ95388, highly similar to Homo sapiens step II splicing factor SLU7 (SLU7), mRNA			B2RBA0;O95391;A0A0C4DGD2;E5RGM7;E5RK41	B2RBA0_HUMAN cDNA, FLJ95388, highly similar to Homo sapiens step II splicing factor SLU7 (SLU7), mRNA OS=Homo sapiens OX=9606 PE=2 SV=1;SLU7_HUMAN Pre-mRNA-splicing factor SLU7 OS=Homo sapiens OX=9606 GN=SLU7 PE=1 SV=2	5	13	13	13	35.8	68.356	14321000	19615000	38265000	584730000	568800000	1043800000	Quantified
A8KAM5	cDNA FLJ77519, highly similar to Homo sapiens secreted frizzled related protein mRNA			A8KAM5;Q8N474;Q05DS5;Q6ZSL4;Q9BZZ6	A8KAM5_HUMAN cDNA FLJ77519, highly similar to Homo sapiens secreted frizzled related protein mRNA OS=Homo sapiens OX=9606 PE=2 SV=1;SFRP1_HUMAN Secreted frizzled-related protein 1 OS=Homo sapiens OX=9606 GN=SFRP1 PE=1 SV=1;Q05DS5_HUMAN SFRP1 protein (Fragm	5	5	5	5	19.8	35.314	44396000	31355000	39571000	572670000	352210000	507270000	Quantified
Q9NX58	Cell growth-regulating nucleolar protein	LYAR	FUNCTION: Plays a role in the maintenance of the appropriate processing of 47S/45S pre-rRNA to 32S/30S pre-rRNAs and their subsequent processing to produce 18S and 28S rRNAs (PubMed:24495227). Also acts at the level of transcription regulation. Along with PRMT5, binds the gamma-globin (HBG1/HBG2) promoter and represses its expression (PubMed:25092918). In neuroblastoma cells, may also repress the…	Q9NX58;A8K3Y5;D6RDJ1	LYAR_HUMAN Cell growth-regulating nucleolar protein OS=Homo sapiens OX=9606 GN=LYAR PE=1 SV=2;A8K3Y5_HUMAN cDNA FLJ78186 OS=Homo sapiens OX=9606 PE=2 SV=1	3	12	12	12	38.3	43.614	13147000	69715000	123000000	568840000	1033400000	1555700000	Quantified
Q8IWR8	Ribosomal protein L19 (Fragment)			Q8IWR8;J3QR09;J3KTE4;Q53G49;P84098	Q8IWR8_HUMAN Ribosomal protein L19 (Fragment) OS=Homo sapiens OX=9606 PE=2 SV=1;J3QR09_HUMAN Ribosomal protein L19 OS=Homo sapiens OX=9606 GN=RPL19 PE=1 SV=1;J3KTE4_HUMAN Ribosomal protein L19 OS=Homo sapiens OX=9606 GN=RPL19 PE=1 SV=1;Q53G49_HUMAN Ribosom	5	3	3	3	19.7	20.819	119270000	63102000	46294000	563310000	274900000	257030000	Quantified
Q8IVT2	Mitotic interactor and substrate of PLK1	MISP	FUNCTION: Plays a role in mitotic spindle orientation and mitotic progression. Regulates the distribution of dynactin at the cell cortex in a PLK1-dependent manner, thus stabilizing cortical and astral microtubule attachments required for proper mitotic spindle positioning. May link microtubules to the actin cytospkeleton and focal adhesions. May be required for directed cell migration and centro…	Q8IVT2	MISP_HUMAN Mitotic interactor and substrate of PLK1 OS=Homo sapiens OX=9606 GN=MISP PE=1 SV=1	1	16	16	16	34.8	75.356	20382000	28175000	3148600	562010000	917110000	146450000	Quantified
Q9Y230	RuvB-like 2	RUVBL2	FUNCTION: Possesses single-stranded DNA-stimulated ATPase and ATP-dependent DNA helicase (5' to 3') activity; hexamerization is thought to be critical for ATP hydrolysis and adjacent subunits in the ring-like structure contribute to the ATPase activity (PubMed:10428817, PubMed:17157868). Component of the NuA4 histone acetyltransferase complex which is involved in transcriptional activation of sel…	Q9Y230;B3KNL2;M0R0Y3;B4DW30;X6R2L4;M0R0Z0;A0A1W2PS48;M0QXI6	RUVB2_HUMAN RuvB-like 2 OS=Homo sapiens OX=9606 GN=RUVBL2 PE=1 SV=3;B3KNL2_HUMAN RuvB-like helicase OS=Homo sapiens OX=9606 GN=RUVBL2 PE=2 SV=1;M0R0Y3_HUMAN RuvB-like helicase OS=Homo sapiens OX=9606 GN=RUVBL2 PE=1 SV=1	8	11	11	11	27.2	51.156	18070000	27701000	23350000	555750000	522880000	613880000	Quantified
A0A0S2Z487	Junction plakoglobin isoform 1 (Fragment)	JUP		A0A0S2Z487;A0A024R1X8;P14923;A0A0S2Z495;Q7KZ86	A0A0S2Z487_HUMAN Junction plakoglobin isoform 1 (Fragment) OS=Homo sapiens OX=9606 GN=JUP PE=2 SV=1;A0A024R1X8_HUMAN Junction plakoglobin, isoform CRA_a OS=Homo sapiens OX=9606 GN=JUP PE=4 SV=1;PLAK_HUMAN Junction plakoglobin OS=Homo sapiens OX=9606 GN=JUP	5	13	13	9	23.4	81.744	9752600	12308000	14343000	555730000	447750000	579220000	Quantified
P39023	60S ribosomal protein L3	RPL3	FUNCTION: The L3 protein is a component of the large subunit of cytoplasmic ribosomes. {ECO:0000305|PubMed:12962325}.	P39023;Q9NY85;G5E9G0;Q8TBW1;Q96QL0;B3KS36;B5MCW2;Q9BT63;Q49AJ9;H7C422;H7C3M2;B4DN06;F8WCR1;B2R7Y3;Q92901	RL3_HUMAN 60S ribosomal protein L3 OS=Homo sapiens OX=9606 GN=RPL3 PE=1 SV=2;Q9NY85_HUMAN Ribosomal protein L3 (Fragment) OS=Homo sapiens OX=9606 GN=rpl3 PE=3 SV=1;G5E9G0_HUMAN 60S ribosomal protein L3 OS=Homo sapiens OX=9606 GN=RPL3 PE=1 SV=1;Q8TBW1_HUMAN	15	10	10	10	24.3	46.108	21574000	22686000	50222000	552030000	493130000	669750000	Quantified
Q59E88	DnaJ (Hsp40) homolog, subfamily A, member 3 variant (Fragment)			Q59E88;Q53G26;Q96EY1;B3KM81;I3L1T6	Q59E88_HUMAN DnaJ (Hsp40) homolog, subfamily A, member 3 variant (Fragment) OS=Homo sapiens OX=9606 PE=2 SV=1;Q53G26_HUMAN DnaJ (Hsp40) homolog, subfamily A, member 3 variant (Fragment) OS=Homo sapiens OX=9606 GN=DNAJA3 PE=2 SV=1;DNJA3_HUMAN DnaJ homolog s	5	11	11	11	26.4	52.286	23088000	55428000	41177000	551280000	904240000	826810000	Quantified
A0A1X7SBZ2	Probable ATP-dependent RNA helicase DDX17	DDX17		A0A1X7SBZ2;A0A5H1ZRQ2;A0A1W2PQ51;Q59F66;Q92841;B4DZQ7;A0A0U1RQJ0;Q9UQL5	A0A1X7SBZ2_HUMAN Probable ATP-dependent RNA helicase DDX17 OS=Homo sapiens OX=9606 GN=DDX17 PE=1 SV=1;A0A5H1ZRQ2_HUMAN Probable ATP-dependent RNA helicase DDX17 OS=Homo sapiens OX=9606 GN=DDX17 PE=4 SV=1;A0A1W2PQ51_HUMAN Probable ATP-dependent RNA helicase	8	14	13	10	24.7	80.253	15582000	23838000	12939000	547850000	701110000	557710000	Quantified
E7END7	Ras-related protein Rab-1A	RAB1A		E7END7;B7Z8M7;Q5U0I6;D6W5F3;P62820;Q96RD8;E9PLD0;Q6FIG4;Q9H0U4;Q92928;Q53SX4;A0A2R8YDI9;H0YLJ8;H0YL94;B3KTE3;H0YMN7;G5ELZ6;G5ELZ5;Q59EP4;Q9H1C9;H0YNE9;B4DMS1;A0A024R7I3;G5EMR8;G3V196;A0A2R8YFB8;Q92930;P61006;P59190	E7END7_HUMAN Ras-related protein Rab-1A OS=Homo sapiens OX=9606 GN=RAB1A PE=1 SV=1;B7Z8M7_HUMAN cDNA FLJ57768, highly similar to Ras-related protein Rab-1A OS=Homo sapiens OX=9606 PE=2 SV=1;Q5U0I6_HUMAN H.sapiens ras-related Hrab1A protein OS=Homo sapiens	29	4	4	3	20.8	19.018	43670000	25457000	7320300	542760000	277440000	104370000	Quantified
P31689	DnaJ homolog subfamily A member 1	DNAJA1	FUNCTION: Co-chaperone for HSPA8/Hsc70 (PubMed:10816573). Stimulates ATP hydrolysis, but not the folding of unfolded proteins mediated by HSPA1A (in vitro) (PubMed:24318877). Plays a role in protein transport into mitochondria via its role as co-chaperone. Functions as co-chaperone for HSPA1B and negatively regulates the translocation of BAX from the cytosol to mitochondria in response to cellula…	P31689;B7Z5C0;Q9NXZ8	DNJA1_HUMAN DnaJ homolog subfamily A member 1 OS=Homo sapiens OX=9606 GN=DNAJA1 PE=1 SV=2;B7Z5C0_HUMAN cDNA FLJ52352, highly similar to DnaJ homolog subfamily A member 1 OS=Homo sapiens OX=9606 PE=2 SV=1;Q9NXZ8_HUMAN HDJ2 protein (Fragment) OS=Homo sapiens	3	12	12	12	40.1	44.868	18614000	54695000	45178000	536260000	917880000	776180000	Quantified
E9PK01	Elongation factor 1-delta (Fragment)	EEF1D		E9PK01;P29692;D3DWK1;B2RAR6;E9PRY8;E9PPR1;E9PL12;E9PQ49;E9PI39;Q9BW34;A0A087X1X7;Q71RH4;Q9H7G6;E9PMW7;E9PL71;E9PQZ1;E9PN91;E9PIZ1;H0YCK7;H0YE58;E9PK06;H0YE72;E9PNW6;E9PQC9;E9PKK3;E9PK72;E9PJD0	E9PK01_HUMAN Elongation factor 1-delta (Fragment) OS=Homo sapiens OX=9606 GN=EEF1D PE=1 SV=1;EF1D_HUMAN Elongation factor 1-delta OS=Homo sapiens OX=9606 GN=EEF1D PE=1 SV=5;D3DWK1_HUMAN Eukaryotic translation elongation factor 1 delta (Guanine nucleotide e	27	7	7	6	36	28.821	27477000	37606000	23391000	536220000	373600000	332730000	Quantified
Q9H176	ZNF143 protein (Fragment)	ZNF143		Q9H176;P52747;E7EN86;E9PPB0;C9JRS3;E9PLN4;E9PS81;E9PMY8;E9PJF2;C9JTC5;E7EX64;B4DHU8;B4DGI1;A0A024RCW5;A0A024RCU3;A0A024RD10;P36508;B7Z851	Q9H176_HUMAN ZNF143 protein (Fragment) OS=Homo sapiens OX=9606 GN=ZNF143 PE=4 SV=1;ZN143_HUMAN Zinc finger protein 143 OS=Homo sapiens OX=9606 GN=ZNF143 PE=1 SV=2;E7EN86_HUMAN Zinc finger protein 143 OS=Homo sapiens OX=9606 GN=ZNF143 PE=1 SV=1	18	6	6	6	17.3	57.265	27283000	26565000	3861600	524600000	564400000	99365000	Quantified
Q5I6Y5	Epididymis secretory sperm binding protein	LMNA		Q5I6Y5;W8QEH3;A0A384MQX1;P02545;Q8N519;Q3BDU5;Q5TCI8;W5X314;H0YAB0;B4DFR3;A0A0C4DGC5	Q5I6Y5_HUMAN Epididymis secretory sperm binding protein OS=Homo sapiens OX=9606 GN=LMNA PE=2 SV=1;W8QEH3_HUMAN Lamin A/C OS=Homo sapiens OX=9606 GN=LMNA PE=3 SV=1;A0A384MQX1_HUMAN Epididymis secretory sperm binding protein OS=Homo sapiens OX=9606 PE=2 SV=1	11	9	9	9	21.5	55.043	11465000	19029000	11218000	521800000	542990000	218050000	Quantified
P52209	6-phosphogluconate dehydrogenase, decarboxylating	PGD	FUNCTION: Catalyzes the oxidative decarboxylation of 6-phosphogluconate to ribulose 5-phosphate and CO(2), with concomitant reduction of NADP to NADPH. {ECO:0000250}.	P52209;B4E2U0;B4DL86;K7EM49;K7EMN2;K7EPF6;A9Z1X1;B4DV68;K7ELN9	6PGD_HUMAN 6-phosphogluconate dehydrogenase, decarboxylating OS=Homo sapiens OX=9606 GN=PGD PE=1 SV=3;B4E2U0_HUMAN 6-phosphogluconate dehydrogenase, decarboxylating OS=Homo sapiens OX=9606 PE=2 SV=1;B4DL86_HUMAN 6-phosphogluconate dehydrogenase, decarboxyl	9	9	9	9	25.9	53.139	21864000	20351000	13324000	518500000	416180000	324670000	Quantified
Q08211	ATP-dependent RNA helicase A	DHX9	FUNCTION: Multifunctional ATP-dependent nucleic acid helicase that unwinds DNA and RNA in a 3' to 5' direction and that plays important roles in many processes, such as DNA replication, transcriptional activation, post-transcriptional RNA regulation, mRNA translation and RNA-mediated gene silencing (PubMed:9111062, PubMed:11416126, PubMed:12711669, PubMed:15355351, PubMed:16680162, PubMed:1753181…	Q08211;Q58F26;Q6PJK6;B3KU66	DHX9_HUMAN ATP-dependent RNA helicase A OS=Homo sapiens OX=9606 GN=DHX9 PE=1 SV=4;Q58F26_HUMAN DHX9 protein (Fragment) OS=Homo sapiens OX=9606 GN=DHX9 PE=2 SV=1;Q6PJK6_HUMAN DHX9 protein (Fragment) OS=Homo sapiens OX=9606 GN=DHX9 PE=2 SV=1	4	17	17	17	17.8	140.96	6519700	7051000	9712000	516400000	420840000	400580000	Quantified
C9J9K3	40S ribosomal protein SA (Fragment)	RPSA	FUNCTION: Required for the assembly and/or stability of the 40S ribosomal subunit. Required for the processing of the 20S rRNA-precursor to mature 18S rRNA in a late step of the maturation of 40S ribosomal subunits. {ECO:0000256|SAAS:SAAS00711328}.	C9J9K3;A0A024R2L6;A0A0C4DG17;P08865;Q96RS2;F8WD59;A0A024R7P5;A0A024RCF2	C9J9K3_HUMAN 40S ribosomal protein SA (Fragment) OS=Homo sapiens OX=9606 GN=RPSA PE=1 SV=8;A0A024R2L6_HUMAN Ribosomal protein SA, isoform CRA_a OS=Homo sapiens OX=9606 GN=RPSA PE=3 SV=1;A0A0C4DG17_HUMAN 40S ribosomal protein SA OS=Homo sapiens OX=9606 GN=R	8	8	8	8	43.3	29.404	48003000	58501000	31539000	511330000	591520000	579150000	Quantified
A8K8Y8	cDNA FLJ77796, highly similar to Homo sapiens evolutionarily conserved G-patch domain containing protein mRNA			A8K8Y8;Q9BRR8;B2RDX4	A8K8Y8_HUMAN cDNA FLJ77796, highly similar to Homo sapiens evolutionarily conserved G-patch domain containing protein mRNA OS=Homo sapiens OX=9606 PE=2 SV=1;GPTC1_HUMAN G patch domain-containing protein 1 OS=Homo sapiens OX=9606 GN=GPATCH1 PE=1 SV=1;B2RDX4	3	18	18	18	25.1	103.33	14354000	16941000	31833000	510280000	731250000	1162600000	Quantified
P17987	T-complex protein 1 subunit alpha	TCP1	FUNCTION: Component of the chaperonin-containing T-complex (TRiC), a molecular chaperone complex that assists the folding of proteins upon ATP hydrolysis (PubMed:25467444). The TRiC complex mediates the folding of WRAP53/TCAB1, thereby regulating telomere maintenance (PubMed:25467444). As part of the TRiC complex may play a role in the assembly of BBSome, a complex involved in ciliogenesis regula…	P17987;F5H282;E7EQR6;E7ERF2;F5H136;F5H676;F5GZ03;F5H726;F5GZI8;F5H7Y1	TCPA_HUMAN T-complex protein 1 subunit alpha OS=Homo sapiens OX=9606 GN=TCP1 PE=1 SV=1;F5H282_HUMAN T-complex protein 1 subunit alpha OS=Homo sapiens OX=9606 GN=TCP1 PE=1 SV=1;E7EQR6_HUMAN T-complex protein 1 subunit alpha OS=Homo sapiens OX=9606 GN=TCP1 P	10	12	12	12	26.6	60.343	20445000	18870000	14728000	509460000	445120000	630960000	Quantified
A0A0S2Z4Q3	CCHC-type zinc finger nucleic acid binding protein isoform 1 (Fragment)	CNBP		A0A0S2Z4Q3;A0A0S2Z4K2;P62633;Q6T598;A0A0S2Z4P7;D6RAT4	A0A0S2Z4Q3_HUMAN CCHC-type zinc finger nucleic acid binding protein isoform 1 (Fragment) OS=Homo sapiens OX=9606 GN=CNBP PE=2 SV=1;A0A0S2Z4K2_HUMAN CCHC-type zinc finger nucleic acid binding protein isoform 3 (Fragment) OS=Homo sapiens OX=9606 GN=CNBP PE=2	6	8	8	8	50.6	18.742	38391000	58530000	47989000	504940000	602100000	523420000	Quantified
B4DRA0	cDNA FLJ58459, highly similar to RNA-binding region-containing protein 2			B4DRA0;B4DLM0;B3KWX7;Q68DD9;B4E1M7;A0A384NQ03;Q14498;Q6N037;E1P5S2;B7Z4L7;Q7Z3L0;Q6MZY7;G3XAC6;A0A0U1RQH7;H0Y4X3;A0A0U1RQW2;Q5QP23;Q5QP22;A0A0S2Z5I1;Q6IA98;A0A0S2Z5J3;B2RDP1;A0A0S2Z5D9;Q86U06;G3V5Z6;H0YJJ3;G3XAP0;B7Z8M4;B3KWQ8	B4DRA0_HUMAN cDNA FLJ58459, highly similar to RNA-binding region-containing protein 2 OS=Homo sapiens OX=9606 PE=2 SV=1;B4DLM0_HUMAN cDNA FLJ60296, highly similar to RNA-binding region-containing protein 2 OS=Homo sapiens OX=9606 PE=2 SV=1;B3KWX7_HUMAN cDN	29	13	13	13	34.7	56.41	17941000	28123000	103270000	504390000	539630000	2080300000	Quantified
Q7Z7C8	Transcription initiation factor TFIID subunit 8	TAF8	FUNCTION: Transcription factor TFIID is one of the general factors required for accurate and regulated initiation by RNA polymerase II. Mediates both basal and activator-dependent transcription. Plays a role in the differentiation of preadipocyte fibroblasts to adipocytes, however, does not seem to play a role in differentiation of myoblasts. Required for the integration of TAF10 in the TAF compl…	Q7Z7C8;A0A024RD01;B4DZU5;A0A0A0MRR3;C9J7M8;C9J856	TAF8_HUMAN Transcription initiation factor TFIID subunit 8 OS=Homo sapiens OX=9606 GN=TAF8 PE=1 SV=1;A0A024RD01_HUMAN Taube nuss homolog (Mouse), isoform CRA_a OS=Homo sapiens OX=9606 GN=TBN PE=4 SV=1;B4DZU5_HUMAN Transcription initiation factor TFIID subu	6	10	10	10	42.3	34.262	38140000	65449000	40630000	497770000	771240000	612730000	Quantified
Q53HH3	General transcription factor IIH subunit 4 (Fragment)		FUNCTION: Component of the general transcription and DNA repair factor IIH (TFIIH) core complex which is involved in general and transcription-coupled nucleotide excision repair (NER) of damaged DNA. {ECO:0000256|RuleBase:RU364024}.	Q53HH3;A0A1U9X7S4;Q92759;B4DNU0;A0A0G2JHJ2	Q53HH3_HUMAN General transcription factor IIH subunit 4 (Fragment) OS=Homo sapiens OX=9606 PE=2 SV=1;A0A1U9X7S4_HUMAN General transcription factor IIH subunit 4 OS=Homo sapiens OX=9606 PE=3 SV=1;TF2H4_HUMAN General transcription factor IIH subunit 4 OS=Hom	5	8	8	8	25.3	52.114	23966000	33006000	43301000	497580000	599560000	960360000	Quantified
F8VZJ2	Nascent polypeptide-associated complex subunit alpha	NACA		F8VZJ2;F8W0W4;A0A024RB41;H0YHX9;Q13765;E9PAV3;F8W1N5;F8VNW4;B4DDI8;F8VZ58;A8K6N6;Q9BZK3	F8VZJ2_HUMAN Nascent polypeptide-associated complex subunit alpha OS=Homo sapiens OX=9606 GN=NACA PE=1 SV=1;F8W0W4_HUMAN Nascent polypeptide-associated complex subunit alpha (Fragment) OS=Homo sapiens OX=9606 GN=NACA PE=1 SV=1;A0A024RB41_HUMAN HCG2016482,	12	4	4	4	40.4	15.016	76270000	59980000	58281000	493490000	340580000	276310000	Quantified
A7Y9J9	Mucin 5AC, oligomeric mucus/gel-forming	MUC5AC		A7Y9J9;Q9HC84;Q9NYE4	A7Y9J9_HUMAN Mucin 5AC, oligomeric mucus/gel-forming OS=Homo sapiens OX=9606 GN=MUC5AC PE=4 SV=1;MUC5B_HUMAN Mucin-5B OS=Homo sapiens OX=9606 GN=MUC5B PE=1 SV=3;Q9NYE4_HUMAN Cervical mucin MUC5B (Fragment) OS=Homo sapiens OX=9606 PE=2 SV=1	3	2	2	2	1.4	648.8	2650100	4309700	3690500	491770000	695720000	783320000	Quantified
A0A024R104	Contactin 1, isoform CRA_a	CNTN1		A0A024R104;Q12860;H0YIJ1	A0A024R104_HUMAN Contactin 1, isoform CRA_a OS=Homo sapiens OX=9606 GN=CNTN1 PE=4 SV=1;CNTN1_HUMAN Contactin-1 OS=Homo sapiens OX=9606 GN=CNTN1 PE=1 SV=1	3	14	14	14	18.3	113.32	8396400	8966600	9208200	483660000	435560000	413420000	Quantified
Q6YHK3	CD109 antigen	CD109	FUNCTION: Modulates negatively TGFB1 signaling in keratinocytes. {ECO:0000269|PubMed:16754747}.	Q6YHK3;Q5XUM6	CD109_HUMAN CD109 antigen OS=Homo sapiens OX=9606 GN=CD109 PE=1 SV=2	2	13	13	13	13	161.69	6745000	6058000	9251400	481330000	443430000	462630000	Quantified
P54136	Arginine--tRNA ligase, cytoplasmic	RARS	FUNCTION: Forms part of a macromolecular complex that catalyzes the attachment of specific amino acids to cognate tRNAs during protein synthesis (PubMed:25288775). Modulates the secretion of AIMP1 and may be involved in generation of the inflammatory cytokine EMAP2 from AIMP1 (PubMed:17443684). {ECO:0000269|PubMed:17443684, ECO:0000269|PubMed:25288775}.	P54136;B4DXW6;E5RJM9;E5RH09	SYRC_HUMAN Arginine--tRNA ligase, cytoplasmic OS=Homo sapiens OX=9606 GN=RARS PE=1 SV=2;B4DXW6_HUMAN cDNA FLJ50285, highly similar to Arginyl-tRNA synthetase OS=Homo sapiens OX=9606 PE=2 SV=1	4	15	15	15	27.9	75.378	14908000	15353000	9122300	478460000	535090000	358850000	Quantified
A8K3C5	cDNA FLJ77715, highly similar to Homo sapiens cisplatin resistance-associated overexpressed protein(LUC7A), mRNA			A8K3C5;J3KPP4;O95232;Q86Y74;Q6PKC2;B4DJ96;D6RDI2;C9JL41;D6RHH0;H7C5U7;U3KQT3;E7EN55;H0YBV7;H0YAR4;H0YA81	A8K3C5_HUMAN cDNA FLJ77715, highly similar to Homo sapiens cisplatin resistance-associated overexpressed protein(LUC7A), mRNA OS=Homo sapiens OX=9606 PE=2 SV=1;J3KPP4_HUMAN Cisplatin resistance-associated overexpressed protein, isoform CRA_b OS=Homo sapien	15	10	10	10	28.9	51.442	24979000	30759000	80091000	477780000	466330000	1522600000	Quantified
G3V1S1	Excision repair cross-complementing rodent repair deficiency, complementation group 3 (Xeroderma pigmentosum group B complementing), isoform CRA_b	ERCC3		G3V1S1;B3KTH1;B3KRG2;A8K359;A0A2R8Y6W8;P19447;Q53HW5;A0A2R8YES7;A0A2R8Y5L2;A0A2R8Y762;H7C309;A0A2R8Y5H0;B4DTK4;A0A2R8YFS3;A0A2R8Y681	G3V1S1_HUMAN Excision repair cross-complementing rodent repair deficiency, complementation group 3 (Xeroderma pigmentosum group B complementing), isoform CRA_b OS=Homo sapiens OX=9606 GN=ERCC3 PE=4 SV=1;B3KTH1_HUMAN cDNA FLJ38238 fis, clone FCBBF2005733, h	15	17	17	17	32	81.983	7613100	12696000	35307000	475550000	498110000	1077500000	Quantified
A0A0D9SGE8	PHD finger protein 6	PHF6		A0A0D9SGE8;Q8IWS0;Q5JRC6;B4E138;REV__J3QSD7;REV__Q9NYV4	A0A0D9SGE8_HUMAN PHD finger protein 6 OS=Homo sapiens OX=9606 GN=PHF6 PE=1 SV=1;PHF6_HUMAN PHD finger protein 6 OS=Homo sapiens OX=9606 GN=PHF6 PE=1 SV=1;Q5JRC6_HUMAN PHD finger protein 6 OS=Homo sapiens OX=9606 GN=PHF6 PE=1 SV=1	6	11	11	11	39.1	41.361	19652000	27916000	58302000	473850000	568440000	1006100000	Quantified
A0A024RDE8	PDZ and LIM domain 5, isoform CRA_c	PDLIM5		A0A024RDE8;Q96HC4;B7Z8X5;H0Y8Y3;Q59FC9;A0A0A0MSP3;Q4W5K9;A0A0D9SFR4;H0YBI4;D6RAA1;A0A0D9SFW3;D6RGG6;H0Y929;Q9P1D1	A0A024RDE8_HUMAN PDZ and LIM domain 5, isoform CRA_c OS=Homo sapiens OX=9606 GN=PDLIM5 PE=4 SV=1;PDLI5_HUMAN PDZ and LIM domain protein 5 OS=Homo sapiens OX=9606 GN=PDLIM5 PE=1 SV=5;B7Z8X5_HUMAN cDNA FLJ61541, highly similar to Homo sapiens PDZ and LIM dom	14	11	11	4	26.7	63.974	10782000	14034000	15734000	473550000	362230000	427650000	Quantified
Q9Y383	Putative RNA-binding protein Luc7-like 2	LUC7L2	FUNCTION: May bind to RNA via its Arg/Ser-rich domain.	Q9Y383;B3KSL5;A0A0A6YYJ8;B3KRR1;B3KSP8;Q75M91;V9GZ75;F8WEU3	LC7L2_HUMAN Putative RNA-binding protein Luc7-like 2 OS=Homo sapiens OX=9606 GN=LUC7L2 PE=1 SV=2;B3KSL5_HUMAN cDNA FLJ36545 fis, clone TRACH2006670, highly similar to RNA-binding protein Luc7-like 2 OS=Homo sapiens OX=9606 PE=2 SV=1;A0A0A6YYJ8_HUMAN Putati	8	11	11	7	27.6	46.513	21001000	19888000	65675000	468920000	395860000	879680000	Quantified
B2RCI6	cDNA, FLJ96094, highly similar to Homo sapiens numb homolog (Drosophila) (NUMB), mRNA		FUNCTION: Plays a role in the process of neurogenesis. {ECO:0000256|PIRNR:PIRNR017607}.	B2RCI6;A0A024R6C4;A0A024R6F4;P49757;A0A024R684;A0A024R681;Q86SW5;G3V3R1;Q86SW6;G3V3Z8;G3V4S6;G3V433;G3V3M5;Q5D0E5;B4DUD7	B2RCI6_HUMAN cDNA, FLJ96094, highly similar to Homo sapiens numb homolog (Drosophila) (NUMB), mRNA OS=Homo sapiens OX=9606 PE=2 SV=1;A0A024R6C4_HUMAN Numb homolog (Drosophila), isoform CRA_a OS=Homo sapiens OX=9606 GN=NUMB PE=4 SV=1;A0A024R6F4_HUMAN Numb h	15	10	10	10	24.4	69.358	15300000	25745000	27781000	467530000	578030000	571890000	Quantified
Q8N4P8	GTPBP4 protein (Fragment)	GTPBP4		Q8N4P8;D2CFK9;Q9BZE4;Q53GS0;B4DHR2;O60747;Q5T3R7	Q8N4P8_HUMAN GTPBP4 protein (Fragment) OS=Homo sapiens OX=9606 GN=GTPBP4 PE=2 SV=1;D2CFK9_HUMAN Nucleolar GTP-binding protein 1 OS=Homo sapiens OX=9606 GN=GTPBP4 PE=3 SV=1;NOG1_HUMAN Nucleolar GTP-binding protein 1 OS=Homo sapiens OX=9606 GN=GTPBP4 PE=1 SV	7	14	14	14	25.2	73.708	13829000	21500000	20539000	465270000	623000000	591150000	Quantified
Q6I9V5	Epididymis secretory sperm binding protein	SLC25A6		Q6I9V5;P12236;Q59EI9	Q6I9V5_HUMAN Epididymis secretory sperm binding protein OS=Homo sapiens OX=9606 GN=SLC25A6 PE=2 SV=1;ADT3_HUMAN ADP/ATP translocase 3 OS=Homo sapiens OX=9606 GN=SLC25A6 PE=1 SV=4;Q59EI9_HUMAN ADP,ATP carrier protein, liver isoform T2 variant (Fragment) OS=	3	12	5	2	46	32.866	27707000	7215600	18258000	464950000	164560000	260850000	Quantified
Q53YD7	EEF1G protein	EEF1G		Q53YD7;P26641;B4DUP0;B4DUK7;Q2F838;B4DSR4	Q53YD7_HUMAN EEF1G protein OS=Homo sapiens OX=9606 GN=EEF1G PE=2 SV=1;EF1G_HUMAN Elongation factor 1-gamma OS=Homo sapiens OX=9606 GN=EEF1G PE=1 SV=3;B4DUP0_HUMAN cDNA FLJ59433, highly similar to Elongation factor 1-gamma OS=Homo sapiens OX=9606 PE=2 SV=1	6	8	8	8	16.5	50.118	19403000	15832000	13294000	462160000	321260000	322430000	Quantified
Q59EG8	Proteasome 26S non-ATPase subunit 2 variant (Fragment)			Q59EG8;Q13200;B4DM22;Q9NSM5;Q13041;H7C1H2;F8WBS8;H7C2Q3;C9JPC0	Q59EG8_HUMAN Proteasome 26S non-ATPase subunit 2 variant (Fragment) OS=Homo sapiens OX=9606 PE=2 SV=1;PSMD2_HUMAN 26S proteasome non-ATPase regulatory subunit 2 OS=Homo sapiens OX=9606 GN=PSMD2 PE=1 SV=3;B4DM22_HUMAN 26S proteasome non-ATPase regulatory su	9	13	13	13	18.8	100.59	7657900	11819000	5751400	460790000	373020000	317350000	Quantified
P18085	ADP-ribosylation factor 4	ARF4	FUNCTION: GTP-binding protein that functions as an allosteric activator of the cholera toxin catalytic subunit, an ADP-ribosyltransferase. Involved in protein trafficking; may modulate vesicle budding and uncoating within the Golgi apparatus.	P18085;C9JPM4;C9JAK5;U3KQF2;F5H1V1;F5H6T5;F8WDB3;F5H0C7;B4DJC8;B4DEB9;F5H423	ARF4_HUMAN ADP-ribosylation factor 4 OS=Homo sapiens OX=9606 GN=ARF4 PE=1 SV=3;C9JPM4_HUMAN ADP-ribosylation factor 4 (Fragment) OS=Homo sapiens OX=9606 GN=ARF4 PE=1 SV=1;C9JAK5_HUMAN ADP-ribosylation factor 4 OS=Homo sapiens OX=9606 GN=ARF4 PE=1 SV=1;U3KQ	11	6	6	5	33.3	20.511	42294000	40527000	13988000	460550000	338970000	201380000	Quantified
B2R9I9	cDNA, FLJ94417, highly similar to Homo sapiens WD repeat domain 57 (U5 snRNP specific) (WDR57), mRNA			B2R9I9;A0MNP2;Q96DI7;Q9NSS8	B2R9I9_HUMAN cDNA, FLJ94417, highly similar to Homo sapiens WD repeat domain 57 (U5 snRNP specific) (WDR57), mRNA OS=Homo sapiens OX=9606 PE=2 SV=1;A0MNP2_HUMAN CDW11/WDR57 OS=Homo sapiens OX=9606 GN=WDR57 PE=2 SV=1;SNR40_HUMAN U5 small nuclear ribonucleop	4	12	12	12	42	39.266	19173000	37544000	49405000	458950000	628760000	710490000	Quantified
O95365	Zinc finger and BTB domain-containing protein 7A	ZBTB7A	FUNCTION: Transcription factor that represses the transcription of a wide range of genes involved in cell proliferation and differentiation (PubMed:14701838, PubMed:17595526, PubMed:20812024, PubMed:25514493, PubMed:26455326, PubMed:26816381). Directly and specifically binds to the consensus sequence 5'-[GA][CA]GACCCCCCCCC-3' and represses transcription both by regulating the organization of chro…	O95365	ZBT7A_HUMAN Zinc finger and BTB domain-containing protein 7A OS=Homo sapiens OX=9606 GN=ZBTB7A PE=1 SV=1	1	8	8	8	26.4	61.438	20277000	36434000	36681000	457790000	598920000	607900000	Quantified
D6W5H1	Zinc finger protein 638, isoform CRA_c	ZNF638		D6W5H1;A8K583;Q14966;B4DF54;C9JWN0;B4E187	D6W5H1_HUMAN Zinc finger protein 638, isoform CRA_c OS=Homo sapiens OX=9606 GN=ZNF638 PE=4 SV=1;A8K583_HUMAN cDNA FLJ77126, highly similar to Homo sapiens zinc finger protein 638 (ZNF638), transcript variant 1, mRNA (Fragment) OS=Homo sapiens OX=9606 PE=2	6	12	12	12	11.5	144.34	7287800	10316000	148400	449920000	600350000	12404000	Quantified
A0A024QYY9	Spectrin domain with coiled-coils 1, isoform CRA_a	SPECC1		A0A024QYY9;Q5M775;B4E2A4;B4DIW7;B4DQ24;J3KSG2;B4DW07;J3QQM0;J3KRN9;J3KTI9;J3QRQ9;J3QS22	A0A024QYY9_HUMAN Spectrin domain with coiled-coils 1, isoform CRA_a OS=Homo sapiens OX=9606 GN=SPECC1 PE=4 SV=1;CYTSB_HUMAN Cytospin-B OS=Homo sapiens OX=9606 GN=SPECC1 PE=1 SV=1;B4E2A4_HUMAN cDNA FLJ53275, highly similar to Homo sapiens spectrin domain wi	12	17	17	17	21.1	118.58	7044200	11272000	4081700	448070000	558600000	260620000	Quantified
A0A024R6B5	Heat shock 70kDa protein 2, isoform CRA_a	HSPA2		A0A024R6B5;P54652;A0A384MDT7;B3KUS2	A0A024R6B5_HUMAN Heat shock 70kDa protein 2, isoform CRA_a OS=Homo sapiens OX=9606 GN=HSPA2 PE=3 SV=1;HSP72_HUMAN Heat shock-related 70 kDa protein 2 OS=Homo sapiens OX=9606 GN=HSPA2 PE=1 SV=1;A0A384MDT7_HUMAN Epididymis secretory sperm binding protein OS=	4	17	8	8	34.3	70.02	11884000	20677000	10695000	447730000	549760000	385470000	Quantified
Q14554	Protein disulfide-isomerase A5	PDIA5		Q14554;H7C4F9;C9JY10	PDIA5_HUMAN Protein disulfide-isomerase A5 OS=Homo sapiens OX=9606 GN=PDIA5 PE=1 SV=1	3	16	16	16	37.8	59.594	11381000	54718000	52889000	441870000	1189200000	1127800000	Quantified
A8K6U7	cDNA FLJ78252, highly similar to Homo sapiens heterogeneous nuclear ribonucleoprotein U-like 1 (HNRPUL1), transcript variant 1, mRNA			A8K6U7;Q9BUJ2;A8K3W4;A0A024R0J9;A0A0A0MRA5;B7Z4B8;M0R3F1;A8K5K0;M0QYZ0;B3KM60;M0R203;M0R247;M0QZV6;Q9BTB7;A0A087X1I2;M0R0K8	A8K6U7_HUMAN cDNA FLJ78252, highly similar to Homo sapiens heterogeneous nuclear ribonucleoprotein U-like 1 (HNRPUL1), transcript variant 1, mRNA OS=Homo sapiens OX=9606 PE=2 SV=1;HNRL1_HUMAN Heterogeneous nuclear ribonucleoprotein U-like protein 1 OS=Homo	16	11	11	11	17.9	95.677	15731000	9559500	10320000	440460000	369780000	382490000	Quantified
P21675	Transcription initiation factor TFIID subunit 1	TAF1	FUNCTION: Largest component and core scaffold of the TFIID basal transcription factor complex (PubMed:25412659, PubMed:27007846). Contains novel N- and C-terminal Ser/Thr kinase domains which can autophosphorylate or transphosphorylate other transcription factors. Phosphorylates TP53 on 'Thr-55' which leads to MDM2-mediated degradation of TP53. Phosphorylates GTF2A1 and GTF2F1 on Ser residues. Po…	P21675;Q8IZX4;H0Y9L7;H7BY98;H7C2K9;H0Y8N6	TAF1_HUMAN Transcription initiation factor TFIID subunit 1 OS=Homo sapiens OX=9606 GN=TAF1 PE=1 SV=2;TAF1L_HUMAN Transcription initiation factor TFIID subunit 1-like OS=Homo sapiens OX=9606 GN=TAF1L PE=1 SV=1	6	22	22	22	13.1	212.67	3764900	8800900	11361000	438930000	598150000	648430000	Quantified
B4DUQ1	cDNA FLJ54552, highly similar to Heterogeneous nuclear ribonucleoprotein K			B4DUQ1;A0A024R228;Q5EC54;P61978;Q5T6W2;B4DFF1;B3KU16;S4R359	B4DUQ1_HUMAN cDNA FLJ54552, highly similar to Heterogeneous nuclear ribonucleoprotein K OS=Homo sapiens OX=9606 PE=2 SV=1;A0A024R228_HUMAN Heterogeneous nuclear ribonucleoprotein K, isoform CRA_d OS=Homo sapiens OX=9606 GN=HNRPK PE=4 SV=1;Q5EC54_HUMAN Hete	8	7	7	7	23.2	48.51	14430000	19180000	19496000	435870000	390500000	375010000	Quantified
O60701	UDP-glucose 6-dehydrogenase	UGDH	FUNCTION: Catalyzes the formation of UDP-alpha-D-glucuronate, a constituent of complex glycosaminoglycans (PubMed:21961565, PubMed:21502315, PubMed:23106432, PubMed:22123821, PubMed:25478983, PubMed:27966912, PubMed:30420606, PubMed:30457329). Required for the biosynthesis of chondroitin sulfate and heparan sulfate. Required for embryonic development via its role in the biosynthesis of glycosamin…	O60701;Q9NQ81;Q9NQ82;E7ER95;E7ER83;E7ETF4;E7EV97;D6RHF4;Q9NY20;E9PBD2	UGDH_HUMAN UDP-glucose 6-dehydrogenase OS=Homo sapiens OX=9606 GN=UGDH PE=1 SV=1	10	9	9	9	27.9	55.023	13085000	22290000	9428200	434670000	463300000	265790000	Quantified
A0A024R2Z6	Guanine nucleotide binding protein-like 3 (Nucleolar), isoform CRA_b	GNL3		A0A024R2Z6;Q9BVP2;C9JYH9;C9JZT7;B4DMU5	A0A024R2Z6_HUMAN Guanine nucleotide binding protein-like 3 (Nucleolar), isoform CRA_b OS=Homo sapiens OX=9606 GN=GNL3 PE=4 SV=1;GNL3_HUMAN Guanine nucleotide-binding protein-like 3 OS=Homo sapiens OX=9606 GN=GNL3 PE=1 SV=2	5	13	13	13	32.6	60.572	13759000	17465000	36993000	424340000	371050000	894680000	Quantified
Q12962	Transcription initiation factor TFIID subunit 10	TAF10	FUNCTION: TAFs are components of the transcription factor IID (TFIID) complex, PCAF histone acetylase complex and TBP-free TAFII complex (TFTC). TIIFD is a multimeric protein complex that plays a central role in mediating promoter responses to various activators and repressors.	Q12962;A0A087WWP5	TAF10_HUMAN Transcription initiation factor TFIID subunit 10 OS=Homo sapiens OX=9606 GN=TAF10 PE=1 SV=1;A0A087WWP5_HUMAN Transcription initiation factor TFIID subunit 10 (Fragment) OS=Homo sapiens OX=9606 GN=TAF10 PE=1 SV=1	2	4	4	4	40.4	21.711	67203000	40657000	19459000	423280000	285020000	132190000	Quantified
J3QLE5	Small nuclear ribonucleoprotein-associated protein N (Fragment)	SNRPN		J3QLE5;Q6LBS1;Q66K91;Q5XPV6;B4DVS0;X5DP00;Q53HE7;Q9UIS4;Q15182;P63162;P14678;J3KRY3;S4R3P3	J3QLE5_HUMAN Small nuclear ribonucleoprotein-associated protein N (Fragment) OS=Homo sapiens OX=9606 GN=SNRPN PE=1 SV=1;Q6LBS1_HUMAN SmB /B autoimmune antigene (Fragment) OS=Homo sapiens OX=9606 PE=2 SV=1;Q66K91_HUMAN Small nuclear ribonucleoprotein-assoc	13	3	3	3	17.8	17.546	42319000	26047000	26527000	419350000	238440000	249750000	Quantified
Q12797	Aspartyl/asparaginyl beta-hydroxylase	ASPH	FUNCTION: [Isoform 1]: specifically hydroxylates an Asp or Asn residue in certain epidermal growth factor-like (EGF) domains of a number of proteins. {ECO:0000269|PubMed:11773073}.; FUNCTION: [Isoform 8]: membrane-bound Ca(2+)-sensing protein, which is a structural component of the ER-plasma membrane junctions. Isoform 8 regulates the activity of Ca(+2) released-activated Ca(+2) (CRAC) channels i…	Q12797;B8Y0L3;E5RHK2;A0A087WW51;Q6PJH4;E5RG56;B3GQE5;E5RHJ2;A0A087WUJ2;E5RG29;B7ZM96;B4DQ07;A8K721;G3XAN5	ASPH_HUMAN Aspartyl/asparaginyl beta-hydroxylase OS=Homo sapiens OX=9606 GN=ASPH PE=1 SV=3;B8Y0L3_HUMAN Aspartate beta-hydroxylase (Fragment) OS=Homo sapiens OX=9606 GN=ASPH PE=2 SV=1	14	11	11	11	23.7	85.862	8939900	22468000	19422000	418080000	482200000	441290000	Quantified
A7MD96	SYNPO protein (Fragment)	SYNPO		A7MD96;B3KXB8;Q8N3V7	A7MD96_HUMAN SYNPO protein (Fragment) OS=Homo sapiens OX=9606 GN=SYNPO PE=2 SV=1;B3KXB8_HUMAN cDNA FLJ45106 fis, clone BRAWH3033293, highly similar to Synaptopodin OS=Homo sapiens OX=9606 PE=2 SV=1;SYNPO_HUMAN Synaptopodin OS=Homo sapiens OX=9606 GN=SYNPO	3	7	7	7	13.8	94.71	9804700	9081900	2192900	415490000	311580000	124200000	Quantified
A0A024R6S1	DnaJ (Hsp40) homolog, subfamily A, member 2, isoform CRA_a	DNAJA2		A0A024R6S1;O60884;T2DN57;T2DPK5;I3L320;A0A087WT48	A0A024R6S1_HUMAN DnaJ (Hsp40) homolog, subfamily A, member 2, isoform CRA_a OS=Homo sapiens OX=9606 GN=DNAJA2 PE=3 SV=1;DNJA2_HUMAN DnaJ homolog subfamily A member 2 OS=Homo sapiens OX=9606 GN=DNAJA2 PE=1 SV=1	6	11	11	11	35.4	45.745	16512000	21569000	41840000	411970000	569640000	691240000	Quantified
H3BLV0	Complement decay-accelerating factor (Fragment)	CD55		H3BLV0;B2R658;A0A172WBW8;B1AP13;H7BY55;P08174;Q8TD12;B1AP15;Q8TD11;Q8TD13;B4DUF2;A0A2R8YDY3;A0A2R8YEC5;Q8TD14;B4DPY4	H3BLV0_HUMAN Complement decay-accelerating factor (Fragment) OS=Homo sapiens OX=9606 GN=CD55 PE=1 SV=1;B2R658_HUMAN cDNA, FLJ92802, highly similar to Homo sapiens decay accelerating factor for complement (CD55, Cromerblood group system) (DAF), mRNA OS=Homo	15	6	6	5	22.1	35.695	12591000	25409000	30282000	411520000	330770000	476430000	Quantified
Q9Y678	Coatomer subunit gamma-1	COPG1	FUNCTION: The coatomer is a cytosolic protein complex that binds to dilysine motifs and reversibly associates with Golgi non-clathrin-coated vesicles, which further mediate biosynthetic protein transport from the ER, via the Golgi up to the trans Golgi network. Coatomer complex is required for budding from Golgi membranes, and is essential for the retrograde Golgi-to-ER transport of dilysine-tagg…	Q9Y678;Q8WUI6;B3KW21;H0Y8X7;A0A140VK12;Q9UBF2;H0Y8G2;Q9NUP3;B3KND4;Q9H9B7	COPG1_HUMAN Coatomer subunit gamma-1 OS=Homo sapiens OX=9606 GN=COPG1 PE=1 SV=1;Q8WUI6_HUMAN COPG protein (Fragment) OS=Homo sapiens OX=9606 GN=COPG PE=2 SV=2;B3KW21_HUMAN cDNA FLJ41945 fis, clone PLACE6019676, highly similar to Coatomer subunit gamma OS=H	10	14	14	14	21.6	97.717	8336300	6666500	5849500	409680000	359960000	201250000	Quantified
H0YFA4	Cysteine-rich protein 2 (Fragment)	CRIP2		H0YFA4;Q53FN1;P52943;H0YHD8	H0YFA4_HUMAN Cysteine-rich protein 2 (Fragment) OS=Homo sapiens OX=9606 GN=CRIP2 PE=1 SV=1;Q53FN1_HUMAN Cysteine-rich protein 2 variant (Fragment) OS=Homo sapiens OX=9606 PE=2 SV=1;CRIP2_HUMAN Cysteine-rich protein 2 OS=Homo sapiens OX=9606 GN=CRIP2 PE=1 S	4	3	3	3	26.6	20.6	46493000	44945000	0	409090000	358960000		Quantified
P80723	Brain acid soluble protein 1	BASP1		P80723;U3KQP0	BASP1_HUMAN Brain acid soluble protein 1 OS=Homo sapiens OX=9606 GN=BASP1 PE=1 SV=2	2	11	11	11	73.6	22.693	20252000	76362000	30556000	408180000	712840000	364680000	Quantified
Q15753	Nonmuscle myosin II heavy chain-B (Fragment)			Q15753	Q15753_HUMAN Nonmuscle myosin II heavy chain-B (Fragment) OS=Homo sapiens OX=9606 PE=3 SV=1	1	2	1	1	52	5.439	97039000	106660000	217090000	407870000	387470000	810100000	Quantified
B4DN41	cDNA FLJ53366, highly similar to Probable ATP-dependent RNA helicase DDX5			B4DN41;J3KTA4;P17844;B4DNG2;B5BUE6;Q7Z2V5;Q59E92;J3KRZ1;J3QRQ7;J3QSF1;J3QRN5;X6RLV5;J3QR02;J3KRX8;J3KTQ4;C1IK54	B4DN41_HUMAN cDNA FLJ53366, highly similar to Probable ATP-dependent RNA helicase DDX5 OS=Homo sapiens OX=9606 PE=2 SV=1;J3KTA4_HUMAN Probable ATP-dependent RNA helicase DDX5 OS=Homo sapiens OX=9606 GN=DDX5 PE=1 SV=1;DDX5_HUMAN Probable ATP-dependent RNA h	16	12	8	8	23.7	67.762	12963000	19214000	11958000	399150000	481310000	398440000	Quantified
D3DP78	Aspartyl-tRNA synthetase, isoform CRA_b	DARS		D3DP78;A0A140VJW5;P14868;Q53T60;H7BZ35;C9J7S3;C9JLC1;Q53R85;C9JQM9	D3DP78_HUMAN Aspartyl-tRNA synthetase, isoform CRA_b OS=Homo sapiens OX=9606 GN=DARS PE=3 SV=1;A0A140VJW5_HUMAN Testicular tissue protein Li 192 OS=Homo sapiens OX=9606 PE=2 SV=1;SYDC_HUMAN Aspartate--tRNA ligase, cytoplasmic OS=Homo sapiens OX=9606 GN=DAR	9	11	11	11	24.8	53.464	11187000	12620000	7759900	395940000	324250000	318500000	Quantified
B4DKM6	cDNA FLJ54305, highly similar to Serum paraoxonase/arylesterase 2			B4DKM6;A0A0J9YXF2;B4DW02;Q15165;G3XAK4;A0A2Q2SAK4;A0A0J9YXM1;Q6PJZ2;A0A0J9YXU7;A0A0J9YYJ1	B4DKM6_HUMAN cDNA FLJ54305, highly similar to Serum paraoxonase/arylesterase 2 OS=Homo sapiens OX=9606 PE=2 SV=1;A0A0J9YXF2_HUMAN Paraoxonase 2, isoform CRA_a OS=Homo sapiens OX=9606 GN=PON2 PE=1 SV=1;B4DW02_HUMAN cDNA FLJ55597, highly similar to Serum par	10	6	6	5	22.6	40.027	20438000	22157000	8314900	395000000	398180000	113380000	Quantified
Q5QNZ2	ATP synthase F(0) complex subunit B1, mitochondrial	ATP5PB		Q5QNZ2;Q53GB3;Q08ET0;A8K4W2;A0A024R0E1;P24539	Q5QNZ2_HUMAN ATP synthase F(0) complex subunit B1, mitochondrial OS=Homo sapiens OX=9606 GN=ATP5PB PE=1 SV=1;Q53GB3_HUMAN ATP synthase, H+ transporting, mitochondrial F0 complex, subunit b isoform 1 variant (Fragment) OS=Homo sapiens OX=9606 PE=2 SV=1;Q08E	6	3	3	3	17.9	22.275	34857000	23211000	1841900	392950000	266060000		Quantified
Q6P1K8	General transcription factor IIH subunit 2-like protein	GTF2H2C	FUNCTION: Component of the core-TFIIH basal transcription factor involved in nucleotide excision repair (NER) of DNA and, when complexed to CAK, in RNA transcription by RNA polymerase II. {ECO:0000250}.	Q6P1K8;Q13888;D6RID8;B7ZW82;B4DKI6;R4GMS9;Q86U80;D6RJD3;D6RIT7;D6RGC9;D6RAW1	T2H2L_HUMAN General transcription factor IIH subunit 2-like protein OS=Homo sapiens OX=9606 GN=GTF2H2C PE=1 SV=1;TF2H2_HUMAN General transcription factor IIH subunit 2 OS=Homo sapiens OX=9606 GN=GTF2H2 PE=1 SV=1;D6RID8_HUMAN General transcription factor II	11	10	10	10	28.6	44.452	12328000	24122000	27412000	392810000	483570000	502770000	Quantified
A0A140VJQ2	Testicular tissue protein Li 128			A0A140VJQ2;A0A0S2Z4G7;A4ZU86;A0A0S2Z491;P06748;Q9NX34;Q9BTI9;E5RGW4;A0A024R3V9;E5RI98	A0A140VJQ2_HUMAN Testicular tissue protein Li 128 OS=Homo sapiens OX=9606 PE=2 SV=1;A0A0S2Z4G7_HUMAN Nucleophosmin (Nucleolar phosphoprotein B23, numatrin), isoform CRA_f (Fragment) OS=Homo sapiens OX=9606 GN=NPM1 PE=2 SV=1;A4ZU86_HUMAN Truncated nucleolar	10	5	5	5	27	28.4	28113000	38868000	63036000	391820000	487950000	476570000	Quantified
Q9Y295	Developmentally-regulated GTP-binding protein 1	DRG1	FUNCTION: Catalyzes the conversion of GTP to GDP through hydrolysis of the gamma-phosphate bond in GTP (PubMed:29915238, PubMed:23711155). Appears to have an intrinsic GTPase activity that is stimulated by ZC3H15/DFRP1 binding likely by increasing the affinity for the potassium ions (PubMed:23711155). When hydroxylated at C-3 of 'Lys-22' by JMJD7, may bind to RNA and play a role in translation (P…	Q9Y295;Q9UFA5;H0YI06;F8WEE0	DRG1_HUMAN Developmentally-regulated GTP-binding protein 1 OS=Homo sapiens OX=9606 GN=DRG1 PE=1 SV=1	4	11	11	11	40.3	40.542	20485000	28466000	29250000	390530000	541380000	762490000	Quantified
O75691	Small subunit processome component 20 homolog	UTP20	FUNCTION: Involved in 18S pre-rRNA processing. Associates with U3 snoRNA. {ECO:0000269|PubMed:17498821}.	O75691;B4DN27	UTP20_HUMAN Small subunit processome component 20 homolog OS=Homo sapiens OX=9606 GN=UTP20 PE=1 SV=3;B4DN27_HUMAN cDNA FLJ57057, highly similar to Small subunit processome component 20 homolog OS=Homo sapiens OX=9606 PE=2 SV=1	2	19	19	19	8	318.38	3109900	3863500	2873200	389870000	383510000	504050000	Quantified
A0A140VJF3	Testicular tissue protein Li 27			A0A140VJF3;O43684;B4DDM6;J3QT28;J3QSX4	A0A140VJF3_HUMAN Testicular tissue protein Li 27 OS=Homo sapiens OX=9606 PE=2 SV=1;BUB3_HUMAN Mitotic checkpoint protein BUB3 OS=Homo sapiens OX=9606 GN=BUB3 PE=1 SV=1;B4DDM6_HUMAN cDNA FLJ57899, highly similar to Mitotic checkpoint protein BUB3 OS=Homo sa	5	7	7	7	23.9	36.954	21948000	44791000	30259000	388320000	551720000	406410000	Quantified
Q4KMP7	TBC1 domain family member 10B	TBC1D10B	FUNCTION: Acts as GTPase-activating protein for RAB3A, RAB22A, RAB27A, AND RAB35. Does not act on RAB2A and RAB6A. {ECO:0000269|PubMed:16923811, ECO:0000269|PubMed:19077034}.	Q4KMP7;H3BSE1	TB10B_HUMAN TBC1 domain family member 10B OS=Homo sapiens OX=9606 GN=TBC1D10B PE=1 SV=3	2	15	15	15	29.2	87.198	9615500	22540000	44549000	387370000	659600000	1040900000	Quantified
P61160	Actin-related protein 2	ACTR2	FUNCTION: ATP-binding component of the Arp2/3 complex, a multiprotein complex that mediates actin polymerization upon stimulation by nucleation-promoting factor (NPF) (PubMed:9000076). The Arp2/3 complex mediates the formation of branched actin networks in the cytoplasm, providing the force for cell motility (PubMed:9000076). Seems to contact the pointed end of the daughter actin filament (PubMed…	P61160;B4DHK9;B4DWQ5;Q8IY98;F5H6T1;A0A1B0GWD0;A0A1B0GWH0	ARP2_HUMAN Actin-related protein 2 OS=Homo sapiens OX=9606 GN=ACTR2 PE=1 SV=1;B4DHK9_HUMAN Actin-related protein 2 OS=Homo sapiens OX=9606 PE=2 SV=1;B4DWQ5_HUMAN Actin-related protein 2 OS=Homo sapiens OX=9606 PE=2 SV=1;Q8IY98_HUMAN Actin-related protein 2	7	6	6	6	20.8	44.76	25985000	38319000	29488000	381810000	348930000	398360000	Quantified
A8K651	cDNA FLJ75700, highly similar to Homo sapiens complement component 1, q subcomponent binding protein (C1QBP), nuclear gene encoding mitochondrial protein, mRNA			A8K651;Q07021;I3L3Q7;I3L3B0	A8K651_HUMAN cDNA FLJ75700, highly similar to Homo sapiens complement component 1, q subcomponent binding protein (C1QBP), nuclear gene encoding mitochondrial protein, mRNA OS=Homo sapiens OX=9606 PE=2 SV=1;C1QBP_HUMAN Complement component 1 Q subcomponent	4	4	4	4	16.7	31.38	30297000	20360000	12413000	376500000	225350000	178450000	Quantified
B3KSG3	cDNA FLJ36152 fis, clone TESTI2025403, highly similar to Actin-binding LIM protein 1			B3KSG3;F8W8M4;A0A2Z4N5U1;A0A0A0MRL6;A0A3B3IS55;O14639;B4DQA3;J3QSX6;B7Z4H1;A0A494C1P1;A0A494C1G0;H0Y7N6;F6XFR5	B3KSG3_HUMAN cDNA FLJ36152 fis, clone TESTI2025403, highly similar to Actin-binding LIM protein 1 OS=Homo sapiens OX=9606 PE=2 SV=1;F8W8M4_HUMAN Actin-binding LIM protein 1 OS=Homo sapiens OX=9606 GN=ABLIM1 PE=1 SV=1;A0A2Z4N5U1_HUMAN AbLIM1 OS=Homo sapiens	13	10	10	10	25.6	60.189	7836500	14203000	12402000	375270000	514030000	299580000	Quantified
O95782	AP-2 complex subunit alpha-1	AP2A1	FUNCTION: Component of the adaptor protein complex 2 (AP-2). Adaptor protein complexes function in protein transport via transport vesicles in different membrane traffic pathways. Adaptor protein complexes are vesicle coat components and appear to be involved in cargo selection and vesicle formation. AP-2 is involved in clathrin-dependent endocytosis in which cargo proteins are incorporated into …	O95782;Q8N9K4;B4DXJ6	AP2A1_HUMAN AP-2 complex subunit alpha-1 OS=Homo sapiens OX=9606 GN=AP2A1 PE=1 SV=3	3	16	16	10	18.9	107.54	6488900	8850400	9709400	374500000	461950000	415740000	Quantified
P27348	14-3-3 protein theta	YWHAQ	FUNCTION: Adapter protein implicated in the regulation of a large spectrum of both general and specialized signaling pathways. Binds to a large number of partners, usually by recognition of a phosphoserine or phosphothreonine motif. Binding generally results in the modulation of the activity of the binding partner. Negatively regulates the kinase activity of PDPK1. {ECO:0000269|PubMed:12177059}.	P27348;E9PG15;B4DMT8;Q53S41;B4DY04;Q53RR5	1433T_HUMAN 14-3-3 protein theta OS=Homo sapiens OX=9606 GN=YWHAQ PE=1 SV=1;E9PG15_HUMAN 14-3-3 protein theta (Fragment) OS=Homo sapiens OX=9606 GN=YWHAQ PE=1 SV=1;B4DMT8_HUMAN cDNA FLJ52118, highly similar to 14-3-3 protein theta OS=Homo sapiens OX=9606 P	6	9	6	6	45.3	27.764	26843000	13315000	13073000	371650000	209530000	134590000	Quantified
A0A0S2Z5B2	Chromobox homolog 4 (Pc class homolog, Drosophila), isoform CRA_a (Fragment)	CBX4		A0A0S2Z5B2;O00257;A0A0S2Z4Q9;F8WCW6	A0A0S2Z5B2_HUMAN Chromobox homolog 4 (Pc class homolog, Drosophila), isoform CRA_a (Fragment) OS=Homo sapiens OX=9606 GN=CBX4 PE=2 SV=1;CBX4_HUMAN E3 SUMO-protein ligase CBX4 OS=Homo sapiens OX=9606 GN=CBX4 PE=1 SV=3;A0A0S2Z4Q9_HUMAN Chromobox-like protein	4	8	8	8	19.1	61.367	8318100	5678800	14327000	370120000	229730000	271400000	Quantified
Q13573	SNW domain-containing protein 1	SNW1	FUNCTION: Involved in pre-mRNA splicing as component of the spliceosome (PubMed:11991638, PubMed:28502770, PubMed:28076346). Is required in the specific splicing of CDKN1A pre-mRNA; the function probably involves the recruitment of U2AF2 to the mRNA. Is proposed to recruit PPIL1 to the spliceosome. May be involved in cyclin-D1/CCND1 mRNA stability through the SNARP complex which associates with b…	Q13573;B7Z9X2;B4DY36;A0A024R6E3;Q6I9S2;G3V3A4;B4DEG7;Q6P151;G3V4X8;Q9ULA6;Q0D2M5;G3V5R3	SNW1_HUMAN SNW domain-containing protein 1 OS=Homo sapiens OX=9606 GN=SNW1 PE=1 SV=1;B7Z9X2_HUMAN cDNA, FLJ78986, highly similar to SNW domain-containing protein 1 OS=Homo sapiens OX=9606 PE=2 SV=1;B4DY36_HUMAN cDNA FLJ51388, highly similar to SNW domain-c	12	11	11	11	25.6	61.494	13170000	42866000	27521000	370110000	819890000	737790000	Quantified
A0A1B0GTL5	Rab11 family-interacting protein 5	RAB11FIP5		A0A1B0GTL5;Q9BXF6;Q2Z1P3;Q53T28;Q9UFM0	A0A1B0GTL5_HUMAN Rab11 family-interacting protein 5 OS=Homo sapiens OX=9606 GN=RAB11FIP5 PE=1 SV=1;RFIP5_HUMAN Rab11 family-interacting protein 5 OS=Homo sapiens OX=9606 GN=RAB11FIP5 PE=1 SV=1;Q2Z1P3_HUMAN Uncharacterized protein GAF1 (Fragment) OS=Homo sa	5	14	14	14	15.9	138.41	6158700	15161000	11676000	368020000	691470000	535450000	Quantified
B4DIT7	cDNA FLJ58187, highly similar to Protein-glutamine gamma-glutamyltransferase 2			B4DIT7;V9HWG3;P21980;B4DTN7;A2A2A0;A2A299;Q6DKH2	B4DIT7_HUMAN cDNA FLJ58187, highly similar to Protein-glutamine gamma-glutamyltransferase 2 OS=Homo sapiens OX=9606 PE=2 SV=1;V9HWG3_HUMAN Epididymis secretory protein Li 45 OS=Homo sapiens OX=9606 GN=HEL-S-45 PE=2 SV=1;TGM2_HUMAN Protein-glutamine gamma-g	7	11	11	11	23.1	68.648	9582400	13670000	8884900	365610000	412680000	244420000	Quantified
Q99529	Non-muscle myosin heavy chain (Fragment)			Q99529	Q99529_HUMAN Non-muscle myosin heavy chain (Fragment) OS=Homo sapiens OX=9606 PE=2 SV=1	1	17	2	2	67.8	24.44	43034000	40954000	39202000	364820000	244380000	339010000	Quantified
A0A140VK66	Testicular secretory protein Li 66			A0A140VK66;Q8WVS4;A4D230;H7C022;Q6AI63;H7C1E8;H7BYQ2	A0A140VK66_HUMAN Testicular secretory protein Li 66 OS=Homo sapiens OX=9606 PE=2 SV=1;WDR60_HUMAN WD repeat-containing protein 60 OS=Homo sapiens OX=9606 GN=WDR60 PE=1 SV=3;A4D230_HUMAN Uncharacterized protein FLJ10300 OS=Homo sapiens OX=9606 GN=FLJ10300 P	7	19	19	19	21.8	122.57	5212200	9335400	11578000	364360000	412960000	452390000	Quantified
Q59FI9	Ribosomal protein L12 variant (Fragment)			Q59FI9;P30050;D3DS95;Q76P68	Q59FI9_HUMAN Ribosomal protein L12 variant (Fragment) OS=Homo sapiens OX=9606 PE=2 SV=1;RL12_HUMAN 60S ribosomal protein L12 OS=Homo sapiens OX=9606 GN=RPL12 PE=1 SV=1;D3DS95_HUMAN HCG21173, isoform CRA_a OS=Homo sapiens OX=9606 GN=hCG_21173 PE=4 SV=1	4	5	5	5	38.1	21.483	31529000	40346000	43069000	363020000	392440000	329390000	Quantified
Q9H5V9	UPF0428 protein CXorf56	CXorf56		Q9H5V9;D3DSW1	CX056_HUMAN UPF0428 protein CXorf56 OS=Homo sapiens OX=9606 GN=CXorf56 PE=1 SV=1;D3DSW1_HUMAN HCG1640171, isoform CRA_a OS=Homo sapiens OX=9606 GN=hCG_1640171 PE=4 SV=1	2	6	6	6	31.1	25.624	31514000	9412000	21169000	358360000	140050000	203830000	Quantified
Q9P2N5	RNA-binding protein 27	RBM27		Q9P2N5;B3KY61;U3KPZ7;Q05DK9;D3DQF6;A0A087X0H9;Q5T8P6	RBM27_HUMAN RNA-binding protein 27 OS=Homo sapiens OX=9606 GN=RBM27 PE=1 SV=2;B3KY61_HUMAN cDNA FLJ16787 fis, clone PLACE6013222, weakly similar to Mus musculus RNA binding motif protein 26 (Rbm26), mRNA (Fragment) OS=Homo sapiens OX=9606 PE=2 SV=1;U3KPZ7_	7	7	7	7	11.8	118.72	10832000	13181000	23986000	355440000	729210000	696190000	Quantified
Q53XC0	Eukaryotic translation initiation factor 2, subunit 1 alpha, 35kDa, isoform CRA_a	EIF2S1		Q53XC0;P05198;H0YJS4;G3V4T5;B4DM12	Q53XC0_HUMAN Eukaryotic translation initiation factor 2, subunit 1 alpha, 35kDa, isoform CRA_a OS=Homo sapiens OX=9606 GN=EIF2S1 PE=2 SV=1;IF2A_HUMAN Eukaryotic translation initiation factor 2 subunit 1 OS=Homo sapiens OX=9606 GN=EIF2S1 PE=1 SV=3;H0YJS4_HU	5	9	9	9	30.5	36.112	9898600	18829000	21818000	354740000	361550000	312310000	Quantified
Q9BU76	Multiple myeloma tumor-associated protein 2	MMTAG2		Q9BU76	MMTA2_HUMAN Multiple myeloma tumor-associated protein 2 OS=Homo sapiens OX=9606 GN=MMTAG2 PE=1 SV=1	1	9	9	9	39.2	29.411	32410000	12804000	95981000	351110000	158750000	1549100000	Quantified
Q5FWY2	GNAS complex locus	GNAS		Q5FWY2;A0A0S2Z3S5;A0A0S2Z3H8;P63092;Q5JWF2;A0A590UJF0;B0AZR9;A0A590UJ58;Q14455;A0A590UJY2;A0A590UJB0;A0A0A0MR13;O60726;A0A590UJ22;S4R3E3;A0A590UJS2;A0A590UJQ2;A0A590UJG5;A0A590UJJ0;A0A590UKB4;A0A590UJQ9;A0A590UJI6;A0A590UJR6;O75633;O75632;A0A590UK28;A0A590UKA4;H0Y7F4;A0A590UJB7;A0A590UJY8	Q5FWY2_HUMAN GNAS complex locus OS=Homo sapiens OX=9606 GN=GNAS PE=2 SV=2;A0A0S2Z3S5_HUMAN GNAS complex locus isoform 2 (Fragment) OS=Homo sapiens OX=9606 GN=GNAS PE=2 SV=1;A0A0S2Z3H8_HUMAN GNAS complex locus isoform 1 (Fragment) OS=Homo sapiens OX=9606 GN	30	8	8	7	24.7	44.25	10747000	25420000	17215000	350870000	357520000	232850000	Quantified
B4E2Z3	cDNA FLJ54090, highly similar to 4F2 cell-surface antigen heavy chain			B4E2Z3;F5GZS6;J3KPF3;P08195;A0A024R599;H0YFX4;F5H0E2;F5GZI0;H0YFS2	B4E2Z3_HUMAN cDNA FLJ54090, highly similar to 4F2 cell-surface antigen heavy chain OS=Homo sapiens OX=9606 PE=2 SV=1;F5GZS6_HUMAN 4F2 cell-surface antigen heavy chain OS=Homo sapiens OX=9606 GN=SLC3A2 PE=1 SV=1;J3KPF3_HUMAN 4F2 cell-surface antigen heavy c	9	9	9	9	25	55.939	12618000	14367000	6663200	350520000	299780000	201470000	Quantified
Q92804	TATA-binding protein-associated factor 2N	TAF15	FUNCTION: RNA and ssDNA-binding protein that may play specific roles during transcription initiation at distinct promoters. Can enter the preinitiation complex together with the RNA polymerase II (Pol II). {ECO:0000269|PubMed:19124016}.	Q92804;B4E312;A0A075B7D9;A0A075B7F4;A0A075B7C1;A0A075B7E4;A0A075B7F2	RBP56_HUMAN TATA-binding protein-associated factor 2N OS=Homo sapiens OX=9606 GN=TAF15 PE=1 SV=1;B4E312_HUMAN cDNA FLJ53422, highly similar to TATA-binding protein-associated factor 2N OS=Homo sapiens OX=9606 PE=2 SV=1;A0A075B7D9_HUMAN TATA-binding protein	7	7	7	5	17.9	61.829	13887000	21654000	9058400	348630000	524560000	261060000	Quantified
E9PKC0	Pleckstrin homology domain-containing family A member 7	PLEKHA7		E9PKC0;Q6IQ23;E9PL74	E9PKC0_HUMAN Pleckstrin homology domain-containing family A member 7 OS=Homo sapiens OX=9606 GN=PLEKHA7 PE=1 SV=1;PKHA7_HUMAN Pleckstrin homology domain-containing family A member 7 OS=Homo sapiens OX=9606 GN=PLEKHA7 PE=1 SV=2	3	14	14	1	13.4	144.42	4480300	7784800	1702200	348130000	468190000	149080000	Quantified
I3L3P7	40S ribosomal protein S15a	RPS15A		I3L3P7;B2R4W8;P62244;I3L246;A8K7H3;H3BN98;H3BV27;H3BT37;I3L303;H3BVC7	I3L3P7_HUMAN 40S ribosomal protein S15a OS=Homo sapiens OX=9606 GN=RPS15A PE=1 SV=1;B2R4W8_HUMAN HCG1994130, isoform CRA_a OS=Homo sapiens OX=9606 GN=hCG_1994130 PE=2 SV=1;RS15A_HUMAN 40S ribosomal protein S15a OS=Homo sapiens OX=9606 GN=RPS15A PE=1 SV=2;I	10	4	4	4	40	11.477	50051000	38385000	0	347820000	234770000		Quantified
A0A2R8Y6J3	60S ribosomal protein L5 (Fragment)	RPL5		A0A2R8Y6J3;B3KTM6;A2RUM7;Q59GX9;P46777;Q5T7N0;A0A2R8Y4A2;Q9BUV4	A0A2R8Y6J3_HUMAN 60S ribosomal protein L5 (Fragment) OS=Homo sapiens OX=9606 GN=RPL5 PE=1 SV=1;B3KTM6_HUMAN Ribosomal protein L5, isoform CRA_b OS=Homo sapiens OX=9606 GN=RPL5 PE=2 SV=1;A2RUM7_HUMAN Ribosomal protein L5 OS=Homo sapiens OX=9606 GN=RPL5 PE=2	8	5	5	5	26.1	27.045	29875000	10446000	14074000	347460000	58980000	149280000	Quantified
A0A024R694	Actinin, alpha 1, isoform CRA_a	ACTN1		A0A024R694;P12814;H9KV75;B7Z565;B4DFY0;B4DRP5;G3V2N5;B3KUX9;B7Z2W3;G3V2W4;A0A494C1A0;P35609;H7C5W8;A1L0V1;B2R8Y4;Q08043;A0A494C033;H0YJ11;H0YJW3;A0A494C166;B7Z4V1;B7Z2N5;B4DZQ2;A0A087WSZ2;G3V5M4;G3V2X9;Q5ZEZ4;A0A494C0Q3;B7Z4P6;Q59FD9;B7Z4K1;F6THM6;G3V380;G3V2E8;A0A494C060;D6RH00;B3W6H3;Q4VAM3	A0A024R694_HUMAN Actinin, alpha 1, isoform CRA_a OS=Homo sapiens OX=9606 GN=ACTN1 PE=2 SV=1;ACTN1_HUMAN Alpha-actinin-1 OS=Homo sapiens OX=9606 GN=ACTN1 PE=1 SV=2;H9KV75_HUMAN Alpha-actinin-1 OS=Homo sapiens OX=9606 GN=ACTN1 PE=1 SV=1;B7Z565_HUMAN cDNA FLJ	38	26	13	5	35.7	103.06	6033300	10217000	4722700	346670000	407950000	258260000	Quantified
Q9H2W6	39S ribosomal protein L46, mitochondrial	MRPL46		Q9H2W6;A0A087WT51;Q8TER9;A0A087WT90	RM46_HUMAN 39S ribosomal protein L46, mitochondrial OS=Homo sapiens OX=9606 GN=MRPL46 PE=1 SV=1	4	6	6	6	28.7	31.705	19276000	14726000	5012300	344580000	180210000	102530000	Quantified
P62318	Small nuclear ribonucleoprotein Sm D3	SNRPD3	FUNCTION: Plays role in pre-mRNA splicing as core component of the SMN-Sm complex that mediates spliceosomal snRNP assembly and as component of the spliceosomal U1, U2, U4 and U5 small nuclear ribonucleoproteins (snRNPs), the building blocks of the spliceosome (PubMed:11991638, PubMed:18984161, PubMed:19325628, PubMed:25555158, PubMed:26912367, PubMed:28502770, PubMed:28781166, PubMed:28076346). …	P62318;H3BT13	SMD3_HUMAN Small nuclear ribonucleoprotein Sm D3 OS=Homo sapiens OX=9606 GN=SNRPD3 PE=1 SV=1	2	3	3	3	20.6	13.916	56359000	65343000	0	335670000	341340000		Quantified
Q6PKG0	La-related protein 1	LARP1	FUNCTION: RNA-binding protein that regulates the translation of specific target mRNA species downstream of the mTORC1 complex, in function of growth signals and nutrient availability (PubMed:20430826, PubMed:23711370, PubMed:24532714, PubMed:25940091, PubMed:28650797, PubMed:28673543, PubMed:29244122). Interacts on the one hand with the 3' poly-A tails that are present in all mRNA molecules, and …	Q6PKG0;A0A0B4J210;E5RH50;H0YC33;H0YC73;H0YBW1	LARP1_HUMAN La-related protein 1 OS=Homo sapiens OX=9606 GN=LARP1 PE=1 SV=2;A0A0B4J210_HUMAN La-related protein 1 (Fragment) OS=Homo sapiens OX=9606 GN=LARP1 PE=1 SV=5	6	5	5	5	5.6	123.51	5795500	4603900	3560700	335280000	225980000	233990000	Quantified
Q5QTS3	FWP004			Q5QTS3;Q53H34;A0A384ME37;P40429;Q9BSQ6;M0QYS1;Q8J015;Q0VGL3;Q6NVV1;B4DNC8;M0QZU1;A0A096LPE0	Q5QTS3_HUMAN FWP004 OS=Homo sapiens OX=9606 PE=2 SV=1;Q53H34_HUMAN Ribosomal protein L13a variant (Fragment) OS=Homo sapiens OX=9606 PE=2 SV=1;A0A384ME37_HUMAN Epididymis secretory sperm binding protein OS=Homo sapiens OX=9606 PE=2 SV=1;RL13A_HUMAN 60S rib	12	6	6	6	30	23.662	80063000	35525000	733090	334020000	497730000	60117000	Quantified
B2R5W2	Heterogeneous nuclear ribonucleoproteins C1/C2	HNRNPC		B2R5W2;G3V4C1;B2R603;G3V2Q1;A8K9A4;P07910;G3V4W0;B4DY08;G3V576;B3KX96;Q6PKD2;D3DPI2;A0A0G2JPF8;A0A0G2JNQ3;P0DMR1;O60812;B7ZW38;B2RXH8;G3V5X6;G3V3K6;G3V251;B4DMJ1;B4DSU6;G3V555;G3V575;G3V4M8;Q569J8;G3V5V7;G3V2D6;G3V2H6;B4DQQ2	B2R5W2_HUMAN Heterogeneous nuclear ribonucleoproteins C1/C2 OS=Homo sapiens OX=9606 GN=HNRNPC PE=1 SV=1;G3V4C1_HUMAN Heterogeneous nuclear ribonucleoproteins C1/C2 OS=Homo sapiens OX=9606 GN=HNRNPC PE=1 SV=1;B2R603_HUMAN cDNA, FLJ92712, highly similar to H	31	9	9	9	30.7	31.948	20989000	24596000	20631000	332680000	316370000	411890000	Quantified
S4R3Z2	Aldo-keto reductase family 1 member C3	AKR1C3		S4R3Z2;A0A0A0MSS8;P42330;B4DKT3;S4R3D5;P17516	S4R3Z2_HUMAN Aldo-keto reductase family 1 member C3 OS=Homo sapiens OX=9606 GN=AKR1C3 PE=1 SV=1;A0A0A0MSS8_HUMAN Aldo-keto reductase family 1 member C3 OS=Homo sapiens OX=9606 GN=AKR1C3 PE=1 SV=1;AK1C3_HUMAN Aldo-keto reductase family 1 member C3 OS=Homo s	6	9	4	1	34.3	34.339	18172000	14344000	6106500	332480000	253440000	144810000	Quantified
Q9UMS4	Pre-mRNA-processing factor 19	PRPF19	FUNCTION: Ubiquitin-protein ligase which is a core component of several complexes mainly involved pre-mRNA splicing and DNA repair. Required for pre-mRNA splicing as component of the spliceosome (PubMed:28502770, PubMed:28076346, PubMed:29360106, PubMed:29301961, PubMed:30705154). Core component of the PRP19C/Prp19 complex/NTC/Nineteen complex which is part of the spliceosome and participates in …	Q9UMS4;F5GY56;H0YGF3	PRP19_HUMAN Pre-mRNA-processing factor 19 OS=Homo sapiens OX=9606 GN=PRPF19 PE=1 SV=1;F5GY56_HUMAN Pre-mRNA-processing factor 19 (Fragment) OS=Homo sapiens OX=9606 GN=PRPF19 PE=1 SV=1	3	8	8	8	29.8	55.18	11662000	16175000	30604000	331950000	352310000	371140000	Quantified
Q5CAQ5	Epididymis secretory sperm binding protein	TRA1		Q5CAQ5;V9HWP2;P14625;B4DHT9;B4DU71;Q59FC6;Q96GW1;A0A1W2PRR1;H0YIV0;B4DQX3;F8VPC7	Q5CAQ5_HUMAN Epididymis secretory sperm binding protein OS=Homo sapiens OX=9606 GN=TRA1 PE=2 SV=1;V9HWP2_HUMAN Epididymis luminal protein 35 OS=Homo sapiens OX=9606 GN=HEL-S-125m PE=2 SV=1;ENPL_HUMAN Endoplasmin OS=Homo sapiens OX=9606 GN=HSP90B1 PE=1 SV=1	11	14	13	13	21.7	92.339	8493200	7222000	3864700	331920000	261300000	147240000	Quantified
Q9Y5T5	Ubiquitin carboxyl-terminal hydrolase 16	USP16	FUNCTION: Specifically deubiquitinates 'Lys-120' of histone H2A (H2AK119Ub), a specific tag for epigenetic transcriptional repression, thereby acting as a coactivator. Deubiquitination of histone H2A is a prerequisite for subsequent phosphorylation at 'Ser-11' of histone H3 (H3S10ph), and is required for chromosome segregation when cells enter into mitosis. In resting B- and T-lymphocytes, phosph…	Q9Y5T5;B4DUS4;H9KVB6	UBP16_HUMAN Ubiquitin carboxyl-terminal hydrolase 16 OS=Homo sapiens OX=9606 GN=USP16 PE=1 SV=1;B4DUS4_HUMAN cDNA FLJ57202, highly similar to Ubiquitin carboxyl-terminal hydrolase 16 OS=Homo sapiens OX=9606 PE=2 SV=1	3	9	9	9	14	93.569	9988400	7384200	11512000	331400000	402400000	430120000	Quantified
O43570	Carbonic anhydrase 12	CA12	FUNCTION: Reversible hydration of carbon dioxide. {ECO:0000269|PubMed:26911677}.	O43570;B3KUB4	CAH12_HUMAN Carbonic anhydrase 12 OS=Homo sapiens OX=9606 GN=CA12 PE=1 SV=1;B3KUB4_HUMAN Carbonic anhydrase 12 OS=Homo sapiens OX=9606 GN=CA12 PE=1 SV=1	2	7	7	7	32.2	39.45	24671000	44105000	0	327980000	402580000		Quantified
E7EW05	Protein SDA1	SDAD1	FUNCTION: Required for 60S pre-ribosomal subunits export to the cytoplasm. {ECO:0000256|RuleBase:RU365057}.	E7EW05;Q9NVU7;B4DT66;F8W8T7;D6RC74	E7EW05_HUMAN Protein SDA1 OS=Homo sapiens OX=9606 GN=SDAD1 PE=1 SV=1;SDA1_HUMAN Protein SDA1 homolog OS=Homo sapiens OX=9606 GN=SDAD1 PE=1 SV=3;B4DT66_HUMAN Protein SDA1 OS=Homo sapiens OX=9606 PE=2 SV=1	5	8	8	8	14.2	75.44	9918900	16756000	19863000	327780000	447190000	714600000	Quantified
Q0VAB1	Mitochondrial import inner membrane translocase subunit TIM50	TIMM50	FUNCTION: Essential component of the TIM23 complex, a complex that mediates the translocation of transit peptide-containing proteins across the mitochondrial inner membrane. {ECO:0000256|RuleBase:RU365079}.	Q0VAB1;A0A024R0M6;Q3ZCQ8;M0R0C3;M0R2F8;M0R003;M0R1Y4;M0QXC3;M0R2Z3;M0R303;M0R2D2;M0R047	Q0VAB1_HUMAN Mitochondrial import inner membrane translocase subunit TIM50 OS=Homo sapiens OX=9606 GN=TIMM50 PE=2 SV=1;A0A024R0M6_HUMAN Mitochondrial import inner membrane translocase subunit TIM50 OS=Homo sapiens OX=9606 GN=TIMM50 PE=3 SV=1;TIM50_HUMAN Mi	12	9	9	9	24.1	50.478	18567000	17692000	19318000	326920000	362870000	417640000	Quantified
Q9NZI8	Insulin-like growth factor 2 mRNA-binding protein 1	IGF2BP1	FUNCTION: RNA-binding factor that recruits target transcripts to cytoplasmic protein-RNA complexes (mRNPs). This transcript 'caging' into mRNPs allows mRNA transport and transient storage. It also modulates the rate and location at which target transcripts encounter the translational apparatus and shields them from endonuclease attacks or microRNA-mediated degradation. Plays a direct role in the …	Q9NZI8;D3DTW3	IF2B1_HUMAN Insulin-like growth factor 2 mRNA-binding protein 1 OS=Homo sapiens OX=9606 GN=IGF2BP1 PE=1 SV=2;D3DTW3_HUMAN Insulin-like growth factor 2 mRNA binding protein 1 deltaN CRDBP OS=Homo sapiens OX=9606 GN=IGF2BP1 PE=2 SV=1	2	10	10	9	21.5	63.48	7971700	13859000	13930000	325740000	331210000	349940000	Quantified
P55084	Trifunctional enzyme subunit beta, mitochondrial	HADHB	FUNCTION: Mitochondrial trifunctional enzyme catalyzes the last three of the four reactions of the mitochondrial beta-oxidation pathway (PubMed:8135828, PubMed:29915090, PubMed:30850536). The mitochondrial beta-oxidation pathway is the major energy-producing process in tissues and is performed through four consecutive reactions breaking down fatty acids into acetyl-CoA (PubMed:29915090). Among th…	P55084;B4DY96;D6W539;F5GZQ3;B4DDC9;B5MD38;C9JEY0;C9JE81;C9K0M0;Q92799	ECHB_HUMAN Trifunctional enzyme subunit beta, mitochondrial OS=Homo sapiens OX=9606 GN=HADHB PE=1 SV=3;B4DY96_HUMAN cDNA FLJ55769, highly similar to Trifunctional enzyme subunit beta, mitochondrial OS=Homo sapiens OX=9606 PE=2 SV=1;D6W539_HUMAN Hydroxyacyl	10	9	9	9	22.8	51.294	7826300	29739000	29888000	321880000	648720000	660520000	Quantified
O43474	Krueppel-like factor 4	KLF4	FUNCTION: Transcription factor; can act both as activator and as repressor. Binds the 5'-CACCC-3' core sequence. Binds to the promoter region of its own gene and can activate its own transcription. Regulates the expression of key transcription factors during embryonic development. Plays an important role in maintaining embryonic stem cells, and in preventing their differentiation. Required for es…	O43474;L0R3V2	KLF4_HUMAN Krueppel-like factor 4 OS=Homo sapiens OX=9606 GN=KLF4 PE=1 SV=3	2	6	6	4	18.9	54.67	20141000	36826000	41530000	321510000	562140000	504630000	Quantified
B3KNN7	cDNA FLJ30049 fis, clone ADRGL1000033, highly similar to 26S proteasome non-ATPase regulatory subunit 3			B3KNN7;B4DEB0;Q96N86;Q8N9M2;Q6IBN0;O43242;B4DPM7;B4DV84;O95325	B3KNN7_HUMAN cDNA FLJ30049 fis, clone ADRGL1000033, highly similar to 26S proteasome non-ATPase regulatory subunit 3 OS=Homo sapiens OX=9606 PE=2 SV=1;B4DEB0_HUMAN cDNA FLJ56054, highly similar to 26S proteasome non-ATPase regulatory subunit 3 OS=Homo sapi	9	10	10	10	24.3	57.232	9210600	10705000	5672600	321390000	270470000	200340000	Quantified
B7ZA12	cDNA, FLJ79026, highly similar to Dual specificity protein kinase CLK1 (EC2.7.12.1)			B7ZA12;P49759;A0A087WVK0;F8WBF5;B8ZZR0	B7ZA12_HUMAN cDNA, FLJ79026, highly similar to Dual specificity protein kinase CLK1 (EC2.7.12.1) OS=Homo sapiens OX=9606 PE=2 SV=1;CLK1_HUMAN Dual specificity protein kinase CLK1 OS=Homo sapiens OX=9606 GN=CLK1 PE=1 SV=2;A0A087WVK0_HUMAN Dual-specificity p	5	13	13	4	29.7	61.713	8068300	16403000	29849000	319880000	469490000	650200000	Quantified
A0A384NKW7	Epididymis secretory sperm binding protein			A0A384NKW7;P55060;B4DUC5;B4DS32;B4DM67;B4DPS6;B4DM31	A0A384NKW7_HUMAN Epididymis secretory sperm binding protein OS=Homo sapiens OX=9606 PE=2 SV=1;XPO2_HUMAN Exportin-2 OS=Homo sapiens OX=9606 GN=CSE1L PE=1 SV=3;B4DUC5_HUMAN cDNA FLJ53202, highly similar to Exportin-2 OS=Homo sapiens OX=9606 PE=2 SV=1;B4DS32	7	7	7	7	8.3	110.42	8315100	1617800	178940	319710000	151070000	43412000	Quantified
B7Z1Y1	cDNA FLJ50125, highly similar to Cullin-2 (Fragment)			B7Z1Y1;Q5T2B5;A0A140VKB1;A0A0A0MTN0;Q13617	B7Z1Y1_HUMAN cDNA FLJ50125, highly similar to Cullin-2 (Fragment) OS=Homo sapiens OX=9606 PE=2 SV=1;Q5T2B5_HUMAN Cullin-2 OS=Homo sapiens OX=9606 GN=CUL2 PE=1 SV=1;A0A140VKB1_HUMAN Testis secretory sperm-binding protein Li 238E OS=Homo sapiens OX=9606 PE=2	5	2	2	2	6.2	67.865	12122000	14608000	5867600	319440000	293300000	362650000	Quantified
B7ZAX9	cDNA, FLJ79343, highly similar to SWI/SNF-related matrix-associated actin-dependent regulator of chromatin subfamily A member 5			B7ZAX9;B4DZC0;O60264;Q4W5G3;Q4W5H1;Q86UA8;A0A0A0MRP6;B7ZLQ5;P28370;D7EZH4	B7ZAX9_HUMAN cDNA, FLJ79343, highly similar to SWI/SNF-related matrix-associated actin-dependent regulator of chromatin subfamily A member 5 OS=Homo sapiens OX=9606 PE=2 SV=1;B4DZC0_HUMAN cDNA FLJ51771, highly similar to SWI/SNF-related matrix-associatedac	10	14	14	14	16.2	116.77	6380000	4884500	5726100	319140000	278950000	257280000	Quantified
A0A0S2Z4Q2	Transforming growth factor beta-induced 68kDa isoform 1 (Fragment)	TGFBI		A0A0S2Z4Q2;Q15582;A0A0S2Z4K6;Q53GU8;H0Y8L3;S4R3C6;Q59F63;H0YAB8;H0Y8M8;H0Y9D7;C7FFS5;D6RBX4;H0YAH8	A0A0S2Z4Q2_HUMAN Transforming growth factor beta-induced 68kDa isoform 1 (Fragment) OS=Homo sapiens OX=9606 GN=TGFBI PE=2 SV=1;BGH3_HUMAN Transforming growth factor-beta-induced protein ig-h3 OS=Homo sapiens OX=9606 GN=TGFBI PE=1 SV=1;A0A0S2Z4K6_HUMAN Tran	13	11	11	11	19	74.68	9317700	11029000	13766000	319010000	316850000	365510000	Quantified
Q6NZI2	Caveolae-associated protein 1	CAVIN1	FUNCTION: Plays an important role in caveolae formation and organization. Essential for the formation of caveolae in all tissues (PubMed:18056712, PubMed:18191225, PubMed:19726876). Core component of the CAVIN complex which is essential for recruitment of the complex to the caveolae in presence of calveolin-1 (CAV1). Essential for normal oligomerization of CAV1. Promotes ribosomal transcriptional…	Q6NZI2;B4DPZ5;B4DNU9;B3KRY5	CAVN1_HUMAN Caveolae-associated protein 1 OS=Homo sapiens OX=9606 GN=CAVIN1 PE=1 SV=1;B4DPZ5_HUMAN cDNA FLJ53495, highly similar to Polymerase I and transcript release factor OS=Homo sapiens OX=9606 PE=2 SV=1;B4DNU9_HUMAN cDNA FLJ55731, highly similar to P	4	6	6	6	23.6	43.476	15772000	33187000	31069000	318140000	434220000	430740000	Quantified
B4DVJ0	Glucose-6-phosphate isomerase			B4DVJ0;B4DE36;A0A1W6AYU6;A0A2U3TZU2;P06744;A0A0J9YXP8;A0A0J9YX90;A0A0J9YYH3;A0A2R8Y6C7;K7EQ48;CON__Q3ZBD7	B4DVJ0_HUMAN Glucose-6-phosphate isomerase OS=Homo sapiens OX=9606 PE=2 SV=1;B4DE36_HUMAN Glucose-6-phosphate isomerase OS=Homo sapiens OX=9606 PE=2 SV=1;A0A1W6AYU6_HUMAN Glucose-6-phosphate isomerase OS=Homo sapiens OX=9606 PE=2 SV=1;A0A2U3TZU2_HUMAN Gluc	11	5	5	5	13.6	59.99	14552000	19639000	8010800	317840000	510460000	194880000	Quantified
Q4LE74	MYO9B variant protein (Fragment)	MYO9B variant protein		Q4LE74;M0R0P8;B0I1T6;Q13459;M0R300;Q8WVD2;M0R332;M0QXP0;M0QZY4;M0R2J3;M0R240	Q4LE74_HUMAN MYO9B variant protein (Fragment) OS=Homo sapiens OX=9606 GN=MYO9B variant protein PE=2 SV=1;M0R0P8_HUMAN Unconventional myosin-IXb OS=Homo sapiens OX=9606 GN=MYO9B PE=1 SV=1;B0I1T6_HUMAN MYO9B variant protein OS=Homo sapiens OX=9606 PE=2 SV=1;	11	18	18	18	12.4	229.71	1722000	3845500	6152600	317640000	431680000	455990000	Quantified
B3KN59	cDNA FLJ13673 fis, clone PLACE1011858, highly similar to BAG family molecular chaperone regulator 2			B3KN59;B3KM36;O95816	B3KN59_HUMAN cDNA FLJ13673 fis, clone PLACE1011858, highly similar to BAG family molecular chaperone regulator 2 OS=Homo sapiens OX=9606 PE=2 SV=1;B3KM36_HUMAN cDNA FLJ10153 fis, clone HEMBA1003417, highly similar to BAG family molecular chaperone regulato	3	4	4	4	18.5	23.748	25869000	18040000	3757900	314510000	243370000	73985000	Quantified
B7ZLP5	SAFB protein	SAFB		B7ZLP5;A8K329;Q15424;B7Z2Z1;B7Z5X3;B7Z1C7;B7Z2F6;B7Z959;B7Z2H3;K7ES42	B7ZLP5_HUMAN SAFB protein OS=Homo sapiens OX=9606 GN=SAFB PE=2 SV=1;A8K329_HUMAN cDNA FLJ76656, highly similar to Homo sapiens scaffold attachment factor B (SAFB), mRNA OS=Homo sapiens OX=9606 PE=2 SV=1;SAFB1_HUMAN Scaffold attachment factor B1 OS=Homo sap	10	10	10	6	19.6	102.58	7200700	13567000	3617900	314380000	320070000	106810000	Quantified
A0A024R201	Proteasome (Prosome, macropain) 26S subunit, non-ATPase, 13, isoform CRA_a	PSMD13		A0A024R201;Q53GN6;Q9Y6E3;Q9UNM6;B4DJ66;J3KNQ3;B2RBM7;A0A087WUL9;E9PL38;H0YD73;Q9UNM7;E9PPD2;Q5HYL3;E9PQG3	A0A024R201_HUMAN Proteasome (Prosome, macropain) 26S subunit, non-ATPase, 13, isoform CRA_a OS=Homo sapiens OX=9606 GN=PSMD13 PE=4 SV=1;Q53GN6_HUMAN Proteasome 26S non-ATPase subunit 13 isoform 1 variant (Fragment) OS=Homo sapiens OX=9606 PE=2 SV=1;Q9Y6E3_	14	11	11	11	36.7	42.918	8751800	19776000	14062000	313530000	431600000	284090000	Quantified
F5H702	39S ribosomal protein L48, mitochondrial	MRPL48		F5H702;Q96GC5;F5H8D0	F5H702_HUMAN 39S ribosomal protein L48, mitochondrial OS=Homo sapiens OX=9606 GN=MRPL48 PE=1 SV=1;RM48_HUMAN 39S ribosomal protein L48, mitochondrial OS=Homo sapiens OX=9606 GN=MRPL48 PE=1 SV=2;F5H8D0_HUMAN 39S ribosomal protein L48, mitochondrial OS=Homo	3	4	4	4	38.9	12.77	50074000	28469000	913800	312080000	194160000	22766000	Quantified
J3QSH4	Vascular endothelial zinc finger 1	VEZF1		J3QSH4;Q14119;J9JIC7	J3QSH4_HUMAN Vascular endothelial zinc finger 1 OS=Homo sapiens OX=9606 GN=VEZF1 PE=1 SV=1;VEZF1_HUMAN Vascular endothelial zinc finger 1 OS=Homo sapiens OX=9606 GN=VEZF1 PE=1 SV=2;J9JIC7_HUMAN Vascular endothelial zinc finger 1 (Fragment) OS=Homo sapiens	3	7	7	6	17.2	55.793	10628000	17767000	16466000	311700000	289270000	282590000	Quantified
Q13242	Serine/arginine-rich splicing factor 9	SRSF9	FUNCTION: Plays a role in constitutive splicing and can modulate the selection of alternative splice sites. Represses the splicing of MAPT/Tau exon 10. {ECO:0000269|PubMed:10196175, ECO:0000269|PubMed:11875052, ECO:0000269|PubMed:12024014, ECO:0000269|PubMed:12604611, ECO:0000269|PubMed:15009090, ECO:0000269|PubMed:15009664, ECO:0000269|PubMed:15695522, ECO:0000269|PubMed:7556075}.	Q13242;A8K3M9;H0YIB4;S4R3G0;B4DFT9	SRSF9_HUMAN Serine/arginine-rich splicing factor 9 OS=Homo sapiens OX=9606 GN=SRSF9 PE=1 SV=1;A8K3M9_HUMAN cDNA FLJ76387, highly similar to Homo sapiens splicing factor, arginine/serine-rich 9 (SFRS9), mRNA OS=Homo sapiens OX=9606 PE=2 SV=1;H0YIB4_HUMAN Se	5	5	4	4	23.1	25.542	20405000	12485000	10644000	308340000	167150000	148450000	Quantified
B4E3J6	cDNA FLJ54293			B4E3J6;A0A024RDW4;Q9NWB6	B4E3J6_HUMAN cDNA FLJ54293 OS=Homo sapiens OX=9606 PE=2 SV=1;A0A024RDW4_HUMAN Uncharacterized protein OS=Homo sapiens OX=9606 GN=FLJ10154 PE=4 SV=1;ARGL1_HUMAN Arginine and glutamate-rich protein 1 OS=Homo sapiens OX=9606 GN=ARGLU1 PE=1 SV=1	3	3	3	3	10.8	26.6	29254000	17765000	97656000	305560000	145610000	1089200000	Quantified
Q8IUI2	MAZ protein			Q8IUI2;I3L2Z5;A0A087WWR2;Q8WZ46;P56270;H3BQI4;I3L4Y2;I3L0M3;H3BQS2;Q9UJ31;Q59GP8	Q8IUI2_HUMAN MAZ protein OS=Homo sapiens OX=9606 PE=2 SV=1;I3L2Z5_HUMAN Myc-associated zinc finger protein (Fragment) OS=Homo sapiens OX=9606 GN=MAZ PE=1 SV=1;A0A087WWR2_HUMAN Myc-associated zinc finger protein OS=Homo sapiens OX=9606 GN=MAZ PE=1 SV=1;Q8WZ	11	6	5	5	20.1	28.62	21919000	16896000	6979400	303270000	221530000	125320000	Quantified
A0A024RCA7	Ribosomal protein, large, P2, isoform CRA_a	RPLP2		A0A024RCA7;P05387;H0YDD8	A0A024RCA7_HUMAN Ribosomal protein, large, P2, isoform CRA_a OS=Homo sapiens OX=9606 GN=RPLP2 PE=3 SV=1;RLA2_HUMAN 60S acidic ribosomal protein P2 OS=Homo sapiens OX=9606 GN=RPLP2 PE=1 SV=1;H0YDD8_HUMAN 60S acidic ribosomal protein P2 (Fragment) OS=Homo sa	3	4	4	4	69.6	11.665	61934000	113320000	0	302040000	497350000		Quantified
P68431	Histone H3.1	H3C1	FUNCTION: Core component of nucleosome. Nucleosomes wrap and compact DNA into chromatin, limiting DNA accessibility to the cellular machineries which require DNA as a template. Histones thereby play a central role in transcription regulation, DNA repair, DNA replication and chromosomal stability. DNA accessibility is regulated via a complex set of post-translational modifications of histones, als…	P68431;K7EMV3;B4E380;A0A590UJJ6;B4DEB1;K7EK07;B2R6Y1;B2R4P9;A0A024R3S0;K7ES00;Q16695;P84243;Q6TXQ4;K7EP01;A8K4Y7;A0A1X8XL64;Q6NXT2	H31_HUMAN Histone H3.1 OS=Homo sapiens OX=9606 GN=H3C1 PE=1 SV=2;K7EMV3_HUMAN Histone H3 OS=Homo sapiens OX=9606 GN=H3-3B PE=1 SV=1;B4E380_HUMAN Histone H3 OS=Homo sapiens OX=9606 PE=2 SV=1;A0A590UJJ6_HUMAN Histone H3 OS=Homo sapiens OX=9606 GN=H3-3A PE=1	17	4	1	1	40.4	15.404	69695000	49110000	14799000	301020000	142930000	62458000	Quantified
Q9BSV4	SFPQ protein (Fragment)	SFPQ		Q9BSV4;Q86VG2;A0A384N5Z8;P23246;Q6PIX2	Q9BSV4_HUMAN SFPQ protein (Fragment) OS=Homo sapiens OX=9606 GN=SFPQ PE=2 SV=2;Q86VG2_HUMAN Splicing factor proline/glutamine-rich (Polypyrimidine tract binding protein associated) OS=Homo sapiens OX=9606 GN=SFPQ PE=2 SV=1;A0A384N5Z8_HUMAN Epididymis secre	5	8	8	8	17.2	68.63	10071000	18538000	13031000	299770000	376100000	303290000	Quantified
F4ZW64	NF90a			F4ZW64;A8K590;F4ZW65;A0A024R7C7;F4ZW66;Q12906;B4DFG4;Q59GP7;B4DDF3;K7EQR9;K7EKJ9;K7EQ75;K7ERM6;K7ENK6;K7EM82;K7EJ09;K7ER69;A0A0S2Z5K8;V9HWK4;Q96SI9	F4ZW64_HUMAN NF90a OS=Homo sapiens OX=9606 PE=2 SV=1;A8K590_HUMAN cDNA FLJ77456, highly similar to Homo sapiens interleukin enhancer binding factor 3, 90kDa (ILF3), transcript variant 2, mRNA OS=Homo sapiens OX=9606 PE=2 SV=1;F4ZW65_HUMAN NF90b OS=Homo sap	20	9	9	9	16.1	75.96	9107800	13336000	7793700	295200000	359460000	305840000	Quantified
B9EK46	Cingulin	CGN		B9EK46;Q9P2M7	B9EK46_HUMAN Cingulin OS=Homo sapiens OX=9606 GN=CGN PE=2 SV=1;CING_HUMAN Cingulin OS=Homo sapiens OX=9606 GN=CGN PE=1 SV=2	2	3	3	3	2.3	137.1	4047100	9458900	0	293810000	286000000		Quantified
A0A0S2Z4W1	Serine/arginine repetitive matrix 1 isoform 1 (Fragment)	SRRM1		A0A0S2Z4W1;A9Z1X7;A0A0S2Z4Z6;Q8IYB3;B7Z7U0;E9PCT1;M0R088;B4DED5;M0R1E7;M0QXG5	A0A0S2Z4W1_HUMAN Serine/arginine repetitive matrix 1 isoform 1 (Fragment) OS=Homo sapiens OX=9606 GN=SRRM1 PE=2 SV=1;A9Z1X7_HUMAN Serine/arginine repetitive matrix protein 1 OS=Homo sapiens OX=9606 GN=SRRM1 PE=1 SV=1;A0A0S2Z4Z6_HUMAN Serine/arginine repeti	10	13	13	13	21.5	102.33	7658300	7166600	121870000	288190000	241850000	4738500000	Quantified
A0A5C2GV57	IG c673_light_IGKV1D-13_IGKJ2 (Fragment)			A0A5C2GV57;A0A5C2GTI8;A0A5C2GTW6;A0A5C2G445	A0A5C2GV57_HUMAN IG c673_light_IGKV1D-13_IGKJ2 (Fragment) OS=Homo sapiens OX=9606 PE=2 SV=1;A0A5C2GTI8_HUMAN IG c784_light_IGKV1D-13_IGKJ4 (Fragment) OS=Homo sapiens OX=9606 PE=2 SV=1;A0A5C2GTW6_HUMAN IG c383_light_IGKV1D-13_IGKJ4 (Fragment) OS=Homo sapien	4	1	1	1	15	11.672	96050000	0	0	288150000			Quantified
Q96GA3	Protein LTV1 homolog	LTV1		Q96GA3;A0A075B6Q4;B4DTT8	LTV1_HUMAN Protein LTV1 homolog OS=Homo sapiens OX=9606 GN=LTV1 PE=1 SV=1;A0A075B6Q4_HUMAN Uncharacterized protein OS=Homo sapiens OX=9606 PE=4 SV=2;B4DTT8_HUMAN cDNA FLJ61396 OS=Homo sapiens OX=9606 PE=2 SV=1	3	6	6	6	14.3	54.854	16604000	17550000	9748700	284770000	234100000	265800000	Quantified
A0A024RCJ2	Histone H2B	HIST1H2BJ		A0A024RCJ2;Q16778;P33778;P23527;P06899;Q6DRA6;Q6DN03	A0A024RCJ2_HUMAN Histone H2B OS=Homo sapiens OX=9606 GN=HIST1H2BJ PE=3 SV=1;H2B2E_HUMAN Histone H2B type 2-E OS=Homo sapiens OX=9606 GN=HIST2H2BE PE=1 SV=3;H2B1B_HUMAN Histone H2B type 1-B OS=Homo sapiens OX=9606 GN=HIST1H2BB PE=1 SV=2;H2B1O_HUMAN Histone	7	7	1	0	52.4	13.904	40621000	35816000	0	284350000	216690000		Quantified
V9HW80	Epididymis luminal protein 220	HEL-S-70		V9HW80;P55072;Q96IF9;Q0IIN5;Q9NTC4;Q9HAP0;Q9HAP1;C9JUP7;C9IZA5	V9HW80_HUMAN Epididymis luminal protein 220 OS=Homo sapiens OX=9606 GN=HEL-S-70 PE=2 SV=1;TERA_HUMAN Transitional endoplasmic reticulum ATPase OS=Homo sapiens OX=9606 GN=VCP PE=1 SV=4;Q96IF9_HUMAN VCP protein (Fragment) OS=Homo sapiens OX=9606 GN=VCP PE=2	9	10	10	10	17.2	89.321	4912400	5796000	8759500	284090000	287790000	259780000	Quantified
J3QRD1	Aldehyde dehydrogenase family 3 member A2	ALDH3A2		J3QRD1;A0A5F9ZHI5;A0A5F9ZHN9;P51648;Q59H65;A0A5F9ZI12;Q68D64;A0A5F9ZGX4;A0A5F9ZHZ9;I3L1M4;J3QKK9;J3KTG1;I3L0X1;K7EN73;J3QS00;A0A5F9ZHP6;I3L2W1;A0A0D9SGC3	J3QRD1_HUMAN Aldehyde dehydrogenase family 3 member A2 OS=Homo sapiens OX=9606 GN=ALDH3A2 PE=1 SV=1;A0A5F9ZHI5_HUMAN Aldehyde dehydrogenase family 3 member A2 OS=Homo sapiens OX=9606 GN=ALDH3A2 PE=4 SV=1;A0A5F9ZHN9_HUMAN Aldehyde dehydrogenase family 3 mem	18	10	10	9	30	44.648	13641000	19022000	19002000	283010000	366970000	323030000	Quantified
V9HWD6	Epididymis secretory protein Li 1	HEL-S-1		V9HWD6;P31946;B5BU24;Q4VY20;Q4VY19;A0A0J9YWE8;Q59EQ2;A0A0J9YWZ2	V9HWD6_HUMAN Epididymis secretory protein Li 1 OS=Homo sapiens OX=9606 GN=HEL-S-1 PE=2 SV=1;1433B_HUMAN 14-3-3 protein beta/alpha OS=Homo sapiens OX=9606 GN=YWHAB PE=1 SV=3;B5BU24_HUMAN 14-3-3 protein beta/alpha OS=Homo sapiens OX=9606 GN=YWHAB PE=2 SV=1	8	8	5	5	40.7	28.082	21502000	20172000	5853300	282510000	232530000	110150000	Quantified
Q5SQH4	DBP2 protein	DBP2		Q5SQH4;O60231;A0A140T947;B4DZ28;A0A1U9X7L7;Q9P186;Q5SQH5;A0A140T9T4;A2AB15;Q6PKC8	Q5SQH4_HUMAN DBP2 protein OS=Homo sapiens OX=9606 GN=DBP2 PE=2 SV=1;DHX16_HUMAN Pre-mRNA-splicing factor ATP-dependent RNA helicase DHX16 OS=Homo sapiens OX=9606 GN=DHX16 PE=1 SV=2;A0A140T947_HUMAN Pre-mRNA-splicing factor ATP-dependent RNA helicase DHX16	10	16	16	2	18.7	119.26	4247300	8537700	11040000	280810000	363200000	476720000	Quantified
B4DI61	cDNA FLJ58182, highly similar to Protein CYR61			B4DI61;Q6FI18;D3DT19;O00622;Q53FA4;Q9UID7	B4DI61_HUMAN cDNA FLJ58182, highly similar to Protein CYR61 OS=Homo sapiens OX=9606 PE=2 SV=1;Q6FI18_HUMAN CYR61 protein OS=Homo sapiens OX=9606 GN=CYR61 PE=1 SV=1;D3DT19_HUMAN Cysteine-rich, angiogenic inducer, 61, isoform CRA_a OS=Homo sapiens OX=9606 GN	6	10	10	10	33.3	39.679	9579200	22805000	15525000	279330000	386040000	401660000	Quantified
A0A5C2GXH7	IG c400_light_IGKV1-5_IGKJ1 (Fragment)			A0A5C2GXH7;A0A5C2GJ45;A0A5C2GXQ5;A0A5C2GGF5;A0A5C2FY27;A0A5C2FUK0;A0A5C2GWF7;A0A5C2GWB1;A0A5C2GV52;A0A5C2GDA7;A0A5C2GCL5;A0A5C2GAN9;A0A5C2G9K6;A0A5C2G8X0;A0A5C2G8K9;A0A5C2G7C0;A0A5C2G3C7;A0A5C2G372;A0A5C2G2S7;A0A5C2G2I4;A0A5C2G0S2;A0A5C2FYD4;A0A5C2FXZ7;A0A5C2FW01;A0A5C2FUN8;A0A5C2GQ30;A0A5C2GGC2;A0A5C2G440;A0A5C2G1U5;A0A5C2FWW0;A0A5C2FSY5;A0A5C2GGU0	A0A5C2GXH7_HUMAN IG c400_light_IGKV1-5_IGKJ1 (Fragment) OS=Homo sapiens OX=9606 PE=2 SV=1;A0A5C2GJ45_HUMAN IG c1085_light_IGKV1-5_IGKJ1 (Fragment) OS=Homo sapiens OX=9606 PE=2 SV=1;A0A5C2GXQ5_HUMAN IG c1532_light_IGKV1-5_IGKJ2 (Fragment) OS=Homo sapiens OX	32	1	1	1	10.7	11.386	46769000	5906200	89307000	278550000	54145000	223870000	Quantified
O14617	AP-3 complex subunit delta-1	AP3D1	FUNCTION: Part of the AP-3 complex, an adaptor-related complex which is not clathrin-associated. The complex is associated with the Golgi region as well as more peripheral structures. It facilitates the budding of vesicles from the Golgi membrane and may be directly involved in trafficking to lysosomes. Involved in process of CD8+ T-cell and NK cell degranulation (PubMed:26744459). In concert wit…	O14617;Q6PK82;A0A2R8Y611;A0A2R8Y4J3;A0A087WYN6;B3KSV6;K7ELX8;B0AZV8	AP3D1_HUMAN AP-3 complex subunit delta-1 OS=Homo sapiens OX=9606 GN=AP3D1 PE=1 SV=1;Q6PK82_HUMAN AP3D1 protein (Fragment) OS=Homo sapiens OX=9606 GN=AP3D1 PE=2 SV=1;A0A2R8Y611_HUMAN AP-3 complex subunit delta-1 (Fragment) OS=Homo sapiens OX=9606 GN=AP3D1 P	8	17	17	17	20.6	130.16	2478000	5778000	20491000	276560000	297170000	828510000	Quantified
P53621	Coatomer subunit alpha	COPA	FUNCTION: The coatomer is a cytosolic protein complex that binds to dilysine motifs and reversibly associates with Golgi non-clathrin-coated vesicles, which further mediate biosynthetic protein transport from the ER, via the Golgi up to the trans Golgi network. Coatomer complex is required for budding from Golgi membranes, and is essential for the retrograde Golgi-to-ER transport of dilysine-tagg…	P53621;A0A3B3ISC6;A0A3B3IT15;A0A3B3IS84;A0A3B3IU89;A0A3B3ITI7;A0A3B3ITV3;A0A3B3ISK1;A0A3B3IU78	COPA_HUMAN Coatomer subunit alpha OS=Homo sapiens OX=9606 GN=COPA PE=1 SV=2;A0A3B3ISC6_HUMAN Coatomer subunit alpha (Fragment) OS=Homo sapiens OX=9606 GN=COPA PE=1 SV=1;A0A3B3IT15_HUMAN Coatomer subunit alpha OS=Homo sapiens OX=9606 GN=COPA PE=1 SV=1;A0A3B	9	18	18	18	16.3	138.34	3133000	5322900	5589500	276010000	334950000	312730000	Quantified
V9GYY3	C-1-tetrahydrofolate synthase, cytoplasmic	MTHFD1		V9GYY3;A0A384N5Y3;A0A024R652;F5H2F4;P11586;V9GZ78;B7Z809;A0A494C1T2	V9GYY3_HUMAN C-1-tetrahydrofolate synthase, cytoplasmic OS=Homo sapiens OX=9606 GN=MTHFD1 PE=1 SV=2;A0A384N5Y3_HUMAN C-1-tetrahydrofolate synthase, cytoplasmic OS=Homo sapiens OX=9606 GN=MTHFD1 PE=1 SV=1;A0A024R652_HUMAN Methylenetetrahydrofolate dehydroge	8	12	12	12	15.1	99.719	5402100	5756800	4388000	271180000	270940000	220480000	Quantified
P0CG39	POTE ankyrin domain family member J	POTEJ		P0CG39;Q562Y4;Q562X7;Q562X6;Q562X4;Q562X2;Q562X0;Q562U1;Q562T6;Q562T5;Q562T4;Q562T3;Q562T0;Q562R6;Q562R5;Q562Q9;Q562Q8;Q562Q4;Q562Q2;Q562Q0;Q562L3;Q562Q1	POTEJ_HUMAN POTE ankyrin domain family member J OS=Homo sapiens OX=9606 GN=POTEJ PE=3 SV=1	22	5	1	1	7.2	117.39	5036600	7179900	9145000	270570000	337940000	89551000	Quantified
E9PNW4	UPAR/Ly6 domain-containing protein			E9PNW4;A0A2U3TZL5;Q6FHM9;P13987;A0A3Q8TLE1;A0A3G2LMK5;A0A3G2LMK3;A0A3G2LMJ8;H0YET2;A0A3G2LMK2	E9PNW4_HUMAN UPAR/Ly6 domain-containing protein OS=Homo sapiens OX=9606 PE=1 SV=1;A0A2U3TZL5_HUMAN CD59 glycoprotein (Fragment) OS=Homo sapiens OX=9606 GN=CD59 PE=1 SV=1;Q6FHM9_HUMAN CD59 antigen, complement regulatory protein, isoform CRA_b OS=Homo sapien	10	4	4	4	29.6	11.985	65162000	62236000	17418000	269760000	201520000	155220000	Quantified
A0A024R6C9	Dihydrolipoamide S-succinyltransferase (E2 component of 2-oxo-glutarate complex), isoform CRA_a	DLST		A0A024R6C9;P36957;Q6IBS5;Q86TQ8;Q86TW7;Q86SW4;Q16187;B7Z6J1;H0YJF9;G3V5M3;G3V3F0;Q6LEQ7	A0A024R6C9_HUMAN Dihydrolipoamide S-succinyltransferase (E2 component of 2-oxo-glutarate complex), isoform CRA_a OS=Homo sapiens OX=9606 GN=DLST PE=4 SV=1;ODO2_HUMAN Dihydrolipoyllysine-residue succinyltransferase component of 2-oxoglutarate dehydrogenase	12	7	7	7	19	48.755	11097000	17532000	9694400	268440000	261890000	275960000	Quantified
B4DY09	Interleukin enhancer-binding factor 2	ILF2		B4DY09;Q53FG3;F4ZW63;F4ZW62;Q12905;X6R6Z1;A0A0A0MRL0	B4DY09_HUMAN Interleukin enhancer-binding factor 2 OS=Homo sapiens OX=9606 GN=ILF2 PE=1 SV=1;Q53FG3_HUMAN Interleukin enhancer binding factor 2 variant (Fragment) OS=Homo sapiens OX=9606 PE=2 SV=1;F4ZW63_HUMAN NF45 OS=Homo sapiens OX=9606 PE=2 SV=1;F4ZW62_	7	5	5	5	19	38.91	17918000	17748000	11088000	268060000	282700000	198820000	Quantified
B7ZAY4	cDNA, FLJ79348, highly similar to Cell division control protein 42 homolog			B7ZAY4;B4DMH5;B4E1U9;P60953;A0A024R9T1	B7ZAY4_HUMAN cDNA, FLJ79348, highly similar to Cell division control protein 42 homolog OS=Homo sapiens OX=9606 PE=2 SV=1;B4DMH5_HUMAN cDNA FLJ55107, highly similar to Cell division control protein 42 homolog OS=Homo sapiens OX=9606 PE=2 SV=1;B4E1U9_HUMAN	5	2	2	2	11.6	26.519	26986000	18308000	0	267020000	152160000		Quantified
A0A024RAL5	Zinc finger, CCHC domain containing 9, isoform CRA_a	ZCCHC9		A0A024RAL5;Q8N567	A0A024RAL5_HUMAN Zinc finger, CCHC domain containing 9, isoform CRA_a OS=Homo sapiens OX=9606 GN=ZCCHC9 PE=4 SV=1;ZCHC9_HUMAN Zinc finger CCHC domain-containing protein 9 OS=Homo sapiens OX=9606 GN=ZCCHC9 PE=1 SV=2	2	4	4	4	15.9	30.477	16398000	0	9468600	266860000		169190000	Quantified
Q14257	Reticulocalbin-2	RCN2	FUNCTION: Not known. Binds calcium.	Q14257;A8MXP8;H0YL43	RCN2_HUMAN Reticulocalbin-2 OS=Homo sapiens OX=9606 GN=RCN2 PE=1 SV=1;A8MXP8_HUMAN Reticulocalbin-2 OS=Homo sapiens OX=9606 GN=RCN2 PE=1 SV=1;H0YL43_HUMAN Reticulocalbin-2 (Fragment) OS=Homo sapiens OX=9606 GN=RCN2 PE=1 SV=1	3	8	8	8	37.9	36.876	13125000	41140000	25608000	266100000	380710000	385070000	Quantified
B2R7G4	cDNA, FLJ93435, highly similar to Homo sapiens general transcription factor IIH, polypeptide 1 (62kD subunit) (GTF2H1), mRNA			B2R7G4;A0A384MTQ8;P32780;B4DSG6;E9PM51;E9PI26;B4DS87;E9PL58	B2R7G4_HUMAN cDNA, FLJ93435, highly similar to Homo sapiens general transcription factor IIH, polypeptide 1 (62kD subunit) (GTF2H1), mRNA OS=Homo sapiens OX=9606 PE=2 SV=1;A0A384MTQ8_HUMAN Epididymis secretory sperm binding protein OS=Homo sapiens OX=9606	8	10	10	10	29.2	62.03	7514900	20921000	23116000	265860000	494470000	686000000	Quantified
A0A1W2PQ63	Pleckstrin homology-like domain family B member 2 (Fragment)	PHLDB2		A0A1W2PQ63;Q86SQ0;E9PFQ4;B4DL46;Q6ZUM0;Q69YN5;E9PGF6;G5E9V3;Q69YR3;Q8IXY4;E9PDY7	A0A1W2PQ63_HUMAN Pleckstrin homology-like domain family B member 2 (Fragment) OS=Homo sapiens OX=9606 GN=PHLDB2 PE=1 SV=1;PHLB2_HUMAN Pleckstrin homology-like domain family B member 2 OS=Homo sapiens OX=9606 GN=PHLDB2 PE=1 SV=2;E9PFQ4_HUMAN Pleckstrin homo	11	9	9	9	15.5	84.039	6044800	10986000	1954100	262950000	324060000	76057000	Quantified
A6NLM8	Translocon-associated protein subunit delta	SSR4		A6NLM8;P51571	A6NLM8_HUMAN Translocon-associated protein subunit delta OS=Homo sapiens OX=9606 GN=SSR4 PE=1 SV=1;SSRD_HUMAN Translocon-associated protein subunit delta OS=Homo sapiens OX=9606 GN=SSR4 PE=1 SV=1	2	3	3	3	27	16.245	39210000	43045000	35611000	262440000	156090000	248740000	Quantified
C9K0I9	Unconventional myosin-Ib (Fragment)	MYO1B		C9K0I9	C9K0I9_HUMAN Unconventional myosin-Ib (Fragment) OS=Homo sapiens OX=9606 GN=MYO1B PE=1 SV=1	1	4	1	1	61.4	9.728	65571000	82560000	65028000	262280000	285430000	254180000	Quantified
M0R061	Coatomer subunit epsilon	COPE		M0R061;Q53HJ6;M0QXB4;O14579;Q7Z4Z1	M0R061_HUMAN Coatomer subunit epsilon OS=Homo sapiens OX=9606 GN=COPE PE=1 SV=1;Q53HJ6_HUMAN Epsilon subunit of coatomer protein complex isoform a variant (Fragment) OS=Homo sapiens OX=9606 PE=2 SV=1;M0QXB4_HUMAN Coatomer protein complex, subunit epsilon,	5	3	3	3	40.4	16.453	45260000	22848000	16379000	260110000	177360000	129620000	Quantified
A0A024R3W7	Eukaryotic translation elongation factor 1 beta 2, isoform CRA_a	EEF1B2		A0A024R3W7;P24534;A4D1M6;F8WF65;F2Z2G2;C9JZW3	A0A024R3W7_HUMAN Eukaryotic translation elongation factor 1 beta 2, isoform CRA_a OS=Homo sapiens OX=9606 GN=EEF1B2 PE=3 SV=1;EF1B_HUMAN Elongation factor 1-beta OS=Homo sapiens OX=9606 GN=EEF1B2 PE=1 SV=3;A4D1M6_HUMAN HCG19809 OS=Homo sapiens OX=9606 GN=L	6	4	3	3	20.4	24.763	21614000	16714000	12775000	258990000	158910000	164610000	Quantified
J3KR24	Isoleucine-tRNA synthetase, isoform CRA_d	IARS1		J3KR24;Q59G75;P41252;Q7Z355;Q7Z3U5;A0A0A0MSX9;Q6P0M4;B4DVX2;Q7L4K8;Q9P1N9;Q5TCC6;Q5TCD1	J3KR24_HUMAN Isoleucine-tRNA synthetase, isoform CRA_d OS=Homo sapiens OX=9606 GN=IARS1 PE=1 SV=1;Q59G75_HUMAN Isoleucyl-tRNA synthetase, cytoplasmic variant (Fragment) OS=Homo sapiens OX=9606 PE=2 SV=1;SYIC_HUMAN Isoleucine--tRNA ligase, cytoplasmic OS=Ho	12	12	12	12	12.8	131.76	4597700	6823300	4805500	257710000	277080000	255140000	Quantified
B4DN80	Peptidyl-prolyl cis-trans isomerase		FUNCTION: PPIases accelerate the folding of proteins. It catalyzes the cis-trans isomerization of proline imidic peptide bonds in oligopeptides. {ECO:0000256|RuleBase:RU363019}.	B4DN80	B4DN80_HUMAN Peptidyl-prolyl cis-trans isomerase OS=Homo sapiens OX=9606 PE=2 SV=1	1	9	5	0	36.5	33.034	16860000	27976000	6393400	256900000	355500000	96914000	Quantified
P47813	Eukaryotic translation initiation factor 1A, X-chromosomal	EIF1AX	FUNCTION: Seems to be required for maximal rate of protein biosynthesis. Enhances ribosome dissociation into subunits and stabilizes the binding of the initiator Met-tRNA(I) to 40 S ribosomal subunits.	P47813;A6NJH9;O14602;X6RAC9;A0A1I9KF45	IF1AX_HUMAN Eukaryotic translation initiation factor 1A, X-chromosomal OS=Homo sapiens OX=9606 GN=EIF1AX PE=1 SV=2;A6NJH9_HUMAN Eukaryotic translation initiation factor 1A, Y-chromosomal OS=Homo sapiens OX=9606 GN=EIF1AY PE=1 SV=1;IF1AY_HUMAN Eukaryotic tr	5	5	5	5	33.3	16.46	37240000	66506000	17892000	256820000	343590000	148640000	Quantified
Q5JRI1	Serine/arginine-rich-splicing factor 10	SRSF10		Q5JRI1;Q53GD7;A0A0S2Z504;O75494;Q8WXF0;Q6IQ42;B3KNY6	Q5JRI1_HUMAN Serine/arginine-rich-splicing factor 10 OS=Homo sapiens OX=9606 GN=SRSF10 PE=1 SV=1;Q53GD7_HUMAN FUS interacting protein (Serine-arginine rich) 1 isoform 2 variant (Fragment) OS=Homo sapiens OX=9606 PE=2 SV=1;A0A0S2Z504_HUMAN Serine/arginine-r	7	5	5	5	32.6	20.913	30076000	7244300	36251000	255280000	106080000	284480000	Quantified
Q53SY7	Uncharacterized protein CAD (Fragment)	CAD		Q53SY7;F8VPD4;P27708;H7BZB3;H7C2E4	Q53SY7_HUMAN Uncharacterized protein CAD (Fragment) OS=Homo sapiens OX=9606 GN=CAD PE=3 SV=1;F8VPD4_HUMAN CAD protein OS=Homo sapiens OX=9606 GN=CAD PE=1 SV=1;PYR1_HUMAN CAD protein OS=Homo sapiens OX=9606 GN=CAD PE=1 SV=3	5	13	13	12	8.6	235.18	2314400	1449900	3220900	254810000	185420000	237990000	Quantified
A0A087X2D0	Serine/arginine-rich-splicing factor 3	SRSF3		A0A087X2D0;B2R6F3;P84103	A0A087X2D0_HUMAN Serine/arginine-rich-splicing factor 3 OS=Homo sapiens OX=9606 GN=SRSF3 PE=1 SV=1;B2R6F3_HUMAN Epididymis secretory sperm binding protein OS=Homo sapiens OX=9606 GN=SFRS3 PE=2 SV=1;SRSF3_HUMAN Serine/arginine-rich splicing factor 3 OS=Homo	3	3	2	2	32.6	10.32	39296000	17066000	0	253870000	99983000		Quantified
A0A0S2Z3L2	ATPase Ca++ transporting cardiac muscle slow twitch 2 isoform 1 (Fragment)	ATP2A2		A0A0S2Z3L2;P16615;H7C5W9;Q8N3X5;Q7Z675;Q7Z6E5;O14983;A8K9K1;Q93084;H3BVB2;H3BTW4	A0A0S2Z3L2_HUMAN ATPase Ca++ transporting cardiac muscle slow twitch 2 isoform 1 (Fragment) OS=Homo sapiens OX=9606 GN=ATP2A2 PE=2 SV=1;AT2A2_HUMAN Sarcoplasmic/endoplasmic reticulum calcium ATPase 2 OS=Homo sapiens OX=9606 GN=ATP2A2 PE=1 SV=1;H7C5W9_HUMAN	11	10	10	10	11.6	114.76	4388400	5317800	8127600	252570000	286720000	239340000	Quantified
Q53GJ1	DEAD (Asp-Glu-Ala-Asp) box polypeptide 47 isoform 1 variant (Fragment)			Q53GJ1;A0A024RAS3;Q9H0S4;Q9H4E3;A4UCU0;B4DYP6;F5H1N9;Q7Z4B1	Q53GJ1_HUMAN DEAD (Asp-Glu-Ala-Asp) box polypeptide 47 isoform 1 variant (Fragment) OS=Homo sapiens OX=9606 PE=2 SV=1;A0A024RAS3_HUMAN HCG27698, isoform CRA_a OS=Homo sapiens OX=9606 GN=hCG_27698 PE=3 SV=1;DDX47_HUMAN Probable ATP-dependent RNA helicase DD	8	10	10	10	27.9	49.881	12832000	15586000	19641000	250300000	281310000	371350000	Quantified
E1NZA1	Peroxisome proliferator activated receptor interacting complex protein	PRIC295		E1NZA1;Q92616;A0A024RBS1;B4DM32	E1NZA1_HUMAN Peroxisome proliferator activated receptor interacting complex protein OS=Homo sapiens OX=9606 GN=PRIC295 PE=2 SV=1;GCN1_HUMAN eIF-2-alpha kinase activator GCN1 OS=Homo sapiens OX=9606 GN=GCN1 PE=1 SV=6;A0A024RBS1_HUMAN GCN1 general control of	4	20	20	20	10.6	292.74	1887700	843370	983730	248840000	170150000	167780000	Quantified
M0QY43	Myosin-14 (Fragment)	MYH14		M0QY43;B3KWH4;A0A2R8Y4C3;A0A2R8Y454	M0QY43_HUMAN Myosin-14 (Fragment) OS=Homo sapiens OX=9606 GN=MYH14 PE=1 SV=8;B3KWH4_HUMAN cDNA FLJ43092 fis, clone COLON2002520, highly similar to Myosin-14 (Fragment) OS=Homo sapiens OX=9606 PE=2 SV=1	4	47	2	0	53.1	113.78	4158800	7550800	7154200	248190000	280290000	408330000	Quantified
O14744	Protein arginine N-methyltransferase 5	PRMT5	FUNCTION: Arginine methyltransferase that can both catalyze the formation of omega-N monomethylarginine (MMA) and symmetrical dimethylarginine (sDMA), with a preference for the formation of MMA (PubMed:10531356, PubMed:11152681, PubMed:11747828, PubMed:12411503, PubMed:15737618, PubMed:17709427, PubMed:20159986, PubMed:20810653, PubMed:21258366, PubMed:21917714, PubMed:22269951, PubMed:21081503).…	O14744;B2RDD7;B4DV00;G3V580;G3V2X6;H0YJX6;G3V5L5;C9JSX3;G3V2L6;G3V507;G3V2F5;G3V5T6;H0YJ77;H0YJD3	ANM5_HUMAN Protein arginine N-methyltransferase 5 OS=Homo sapiens OX=9606 GN=PRMT5 PE=1 SV=4;B2RDD7_HUMAN Protein arginine N-methyltransferase 5 OS=Homo sapiens OX=9606 PE=2 SV=1;B4DV00_HUMAN Protein arginine N-methyltransferase 5 OS=Homo sapiens OX=9606 P	14	7	7	7	15.9	72.683	6203100	12509000	12105000	247690000	325420000	349900000	Quantified
A0MNN4	CDW3/SMU1	SMU1		A0MNN4;Q2TAY7	A0MNN4_HUMAN CDW3/SMU1 OS=Homo sapiens OX=9606 GN=SMU1 PE=2 SV=1;SMU1_HUMAN WD40 repeat-containing protein SMU1 OS=Homo sapiens OX=9606 GN=SMU1 PE=1 SV=2	2	9	9	9	20.9	57.543	5867100	24397000	30842000	247520000	472530000	742830000	Quantified
Q9UHS8	PRO1975			Q9UHS8;Q53HW7;B2R7T6;A0A024R5X2;Q9Y6N5;H3BNX3;H3BMS6;A0A1B0GXB4;H3BV36;H3BNP9	Q9UHS8_HUMAN PRO1975 OS=Homo sapiens OX=9606 PE=2 SV=1;Q53HW7_HUMAN Sulfide dehydrogenase like (Fragment) OS=Homo sapiens OX=9606 PE=2 SV=1;B2R7T6_HUMAN cDNA, FLJ93596, highly similar to Homo sapiens sulfide quinone reductase-like (yeast) (SQRDL), mRNA OS=	10	13	13	13	35.9	44.146	8401700	21872000	15995000	245770000	407710000	475900000	Quantified
E5RI99	60S ribosomal protein L30 (Fragment)	RPL30		E5RI99;A0A024R9D3;P62888;A0A0B4J213;E5RJH3;A0A0C4DH44	E5RI99_HUMAN 60S ribosomal protein L30 (Fragment) OS=Homo sapiens OX=9606 GN=RPL30 PE=1 SV=1;A0A024R9D3_HUMAN Ribosomal protein L30, isoform CRA_b OS=Homo sapiens OX=9606 GN=RPL30 PE=3 SV=1;RL30_HUMAN 60S ribosomal protein L30 OS=Homo sapiens OX=9606 GN=RP	6	3	3	3	41.2	12.656	51179000	16807000	0	244550000	149680000		Quantified
K7ES31	Eukaryotic translation initiation factor 3 subunit K	EIF3K		K7ES31;K7ERF1;B4DVD7;Q9UBQ5;K7EQM4;U3LUI4;A0A087WVB9	K7ES31_HUMAN Eukaryotic translation initiation factor 3 subunit K OS=Homo sapiens OX=9606 GN=EIF3K PE=1 SV=1;K7ERF1_HUMAN Eukaryotic translation initiation factor 3 subunit K OS=Homo sapiens OX=9606 GN=EIF3K PE=1 SV=1;B4DVD7_HUMAN Eukaryotic translation in	7	3	3	3	28.5	15.875	34459000	25274000	0	243640000	150480000		Quantified
Q549U1	Putative MAPK activating protein	HSU53209		Q549U1;Q13595;F8WEH2	Q549U1_HUMAN Putative MAPK activating protein OS=Homo sapiens OX=9606 GN=HSU53209 PE=2 SV=1;TRA2A_HUMAN Transformer-2 protein homolog alpha OS=Homo sapiens OX=9606 GN=TRA2A PE=1 SV=1	3	5	4	4	17.7	32.688	16262000	12813000	31464000	243440000	170830000	447030000	Quantified
Q96HX3	Dolichyl-diphosphooligosaccharide--protein glycosyltransferase subunit 1 (Fragment)		FUNCTION: Subunit of the oligosaccharyl transferase (OST) complex that catalyzes the initial transfer of a defined glycan (Glc(3)Man(9)GlcNAc(2) in eukaryotes) from the lipid carrier dolichol-pyrophosphate to an asparagine residue within an Asn-X-Ser/Thr consensus motif in nascent polypeptide chains, the first step in protein N-glycosylation. N-glycosylation occurs cotranslationally and the compl…	Q96HX3;Q6IBR0;Q53EP4;P04843;B7Z4L4;B4DL99;B4DNJ5;F8WF32	Q96HX3_HUMAN Dolichyl-diphosphooligosaccharide--protein glycosyltransferase subunit 1 (Fragment) OS=Homo sapiens OX=9606 PE=2 SV=1;Q6IBR0_HUMAN Dolichyl-diphosphooligosaccharide--protein glycosyltransferase subunit 1 OS=Homo sapiens OX=9606 GN=RPN1 PE=2 SV	8	8	8	8	17.3	64.581	7051400	5637200	2990800	242680000	186010000	120610000	Quantified
D6RCD0	Estradiol 17-beta-dehydrogenase 11	HSD17B11		D6RCD0;Q8NBQ5	D6RCD0_HUMAN Estradiol 17-beta-dehydrogenase 11 OS=Homo sapiens OX=9606 GN=HSD17B11 PE=1 SV=2;DHB11_HUMAN Estradiol 17-beta-dehydrogenase 11 OS=Homo sapiens OX=9606 GN=HSD17B11 PE=1 SV=3	2	3	3	3	17.2	28.102	15815000	2943500	14088000	240360000	68273000	205390000	Quantified
P40199	Carcinoembryonic antigen-related cell adhesion molecule 6	CEACAM6	FUNCTION: Cell surface glycoprotein that plays a role in cell adhesion and tumor progression (PubMed:2803308, PubMed:2022629, PubMed:1378450, PubMed:8776764, PubMed:11590190, PubMed:10910050, PubMed:14724575, PubMed:16204051). Intercellular adhesion occurs in a calcium- and fibronectin-independent manner (PubMed:2022629, PubMed:16204051). Mediates homophilic and heterophilic cell adhesion with ot…	P40199;M0QYM2;Q13985;Q13982;M0QX98;P78448;T2HUW8;Q68DM9;T2HVB7;A0A087WYX0;Q8N4D0;Q53G30;A0A024R0K5;P06731	CEAM6_HUMAN Carcinoembryonic antigen-related cell adhesion molecule 6 OS=Homo sapiens OX=9606 GN=CEACAM6 PE=1 SV=3;M0QYM2_HUMAN Uncharacterized protein (Fragment) OS=Homo sapiens OX=9606 PE=4 SV=1;Q13985_HUMAN Carcinoembryonic antigen (Fragment) OS=Homo sa	14	3	3	3	14	37.194	17133000	29602000	16722000	239870000	351550000	235400000	Quantified
O00231	26S proteasome non-ATPase regulatory subunit 11	PSMD11	FUNCTION: Component of the 26S proteasome, a multiprotein complex involved in the ATP-dependent degradation of ubiquitinated proteins. This complex plays a key role in the maintenance of protein homeostasis by removing misfolded or damaged proteins, which could impair cellular functions, and by removing proteins whose functions are no longer required. Therefore, the proteasome participates in num…	O00231;B4DTS5;J3QRY4;J3QS13	PSD11_HUMAN 26S proteasome non-ATPase regulatory subunit 11 OS=Homo sapiens OX=9606 GN=PSMD11 PE=1 SV=3;B4DTS5_HUMAN cDNA FLJ58882, highly similar to 26S proteasome non-ATPase regulatory subunit 11 OS=Homo sapiens OX=9606 PE=2 SV=1	4	8	8	8	22.3	47.463	8679600	12597000	7458400	237660000	257960000	229480000	Quantified
Q9H2D6	TRIO and F-actin-binding protein	TRIOBP	FUNCTION: May regulate actin cytoskeletal organization, cell spreading and cell contraction by directly binding and stabilizing filamentous F-actin. The localized formation of TARA and TRIO complexes coordinates the amount of F-actin present in stress fibers. May also serve as a linker protein to recruit proteins required for F-actin formation and turnover. {ECO:0000269|PubMed:18194665}.	Q9H2D6;A0A1S5UZ31;H0Y5J9;F6WYE2;F6TR96;Q8TCM3;F6WMF4	TARA_HUMAN TRIO and F-actin-binding protein OS=Homo sapiens OX=9606 GN=TRIOBP PE=1 SV=3;A0A1S5UZ31_HUMAN TRIO and F-actin-binding protein OS=Homo sapiens OX=9606 GN=TRIOBP PE=2 SV=1;H0Y5J9_HUMAN TRIO and F-actin-binding protein (Fragment) OS=Homo sapiens O	7	17	16	16	7.6	261.37	1507300	4043000	4811900	237240000	380030000	440450000	Quantified
Q2L6I2	ABC50 protein	ABCF1		Q2L6I2;A0A1U9X609;Q8NE71;Q59F96;H0YGW7;B4DNU2;A0A0G2JIC2;A0PJ72;Q5STZ8;F5GYK6	Q2L6I2_HUMAN ABC50 protein OS=Homo sapiens OX=9606 GN=ABCF1 PE=4 SV=1;A0A1U9X609_HUMAN ABCF1 OS=Homo sapiens OX=9606 PE=4 SV=1;ABCF1_HUMAN ATP-binding cassette sub-family F member 1 OS=Homo sapiens OX=9606 GN=ABCF1 PE=1 SV=2;Q59F96_HUMAN ATP-binding casset	10	10	10	10	16.1	91.679	6100200	7955600	11417000	237010000	264730000	367030000	Quantified
F8VZA2	LETM1 domain-containing protein 1 (Fragment)	LETMD1		F8VZA2;B7Z7F8;B2RCH7;A0A384P5D7;Q6P1Q0;F8VP71;F8VVQ3;H0YIV5;B7Z7E4;F8W1Z2;F8VR33;F8VS60;H0YHF4;F8VQE7;F8VTR1;F8VPY5;F8W0R0	F8VZA2_HUMAN LETM1 domain-containing protein 1 (Fragment) OS=Homo sapiens OX=9606 GN=LETMD1 PE=1 SV=8;B7Z7F8_HUMAN cDNA FLJ54041, highly similar to Homo sapiens LETM1 domain containing 1 (LETMD1), transcript variant 1, mRNA OS=Homo sapiens OX=9606 PE=2 SV=	17	7	7	7	28.3	34.046	16739000	7292700	13314000	235710000	123270000	217860000	Quantified
A8K492	cDNA FLJ76789, highly similar to Homo sapiens methionine-tRNA synthetase (MARS), mRNA			A8K492;P56192;B4DF61;B4E0E9;A0A024RBA2;H0YHV5;H0YIC2;F5H2V6;F8VPL7;F8VS26;H0YHL6;F8W0M7;F8W0S4;F8VZZ9;H0YI94;H0YI27;H0YIP0	A8K492_HUMAN cDNA FLJ76789, highly similar to Homo sapiens methionine-tRNA synthetase (MARS), mRNA OS=Homo sapiens OX=9606 PE=2 SV=1;SYMC_HUMAN Methionine--tRNA ligase, cytoplasmic OS=Homo sapiens OX=9606 GN=MARS PE=1 SV=2;B4DF61_HUMAN cDNA FLJ53309, highl	17	11	11	11	17	101.14	5694200	6707800	5123100	234910000	219010000	222500000	Quantified
V9HW31	ATP synthase subunit beta	HEL-S-271	FUNCTION: Produces ATP from ADP in the presence of a proton gradient across the membrane. {ECO:0000256|RuleBase:RU003553}.	V9HW31;P06576;H0YH81;Q0QEN7;F8W079;F8W0P7	V9HW31_HUMAN ATP synthase subunit beta OS=Homo sapiens OX=9606 GN=HEL-S-271 PE=1 SV=1;ATPB_HUMAN ATP synthase subunit beta, mitochondrial OS=Homo sapiens OX=9606 GN=ATP5F1B PE=1 SV=3;H0YH81_HUMAN ATP synthase subunit beta (Fragment) OS=Homo sapiens OX=9606	6	6	6	6	18	56.559	6730000	10352000	10157000	233980000	245230000	263260000	Quantified
Q5Q9Z3	Leukemia multidrug resistance associated protein (Fragment)			Q5Q9Z3;P26447	Q5Q9Z3_HUMAN Leukemia multidrug resistance associated protein (Fragment) OS=Homo sapiens OX=9606 PE=2 SV=1;S10A4_HUMAN Protein S100-A4 OS=Homo sapiens OX=9606 GN=S100A4 PE=1 SV=1	2	2	2	2	9.9	10.464	33551000	39653000	88849000	231560000	234040000	307620000	Quantified
Q53RD8	Uncharacterized protein LOC84524 (Fragment)	LOC84524		Q53RD8;A0A0C4DGZ1;Q8N5P1	Q53RD8_HUMAN Uncharacterized protein LOC84524 (Fragment) OS=Homo sapiens OX=9606 GN=LOC84524 PE=4 SV=1;A0A0C4DGZ1_HUMAN Zinc finger CCCH domain-containing protein 8 OS=Homo sapiens OX=9606 GN=ZC3H8 PE=1 SV=1;ZC3H8_HUMAN Zinc finger CCCH domain-containing p	3	7	7	7	33.1	30.812	12173000	16793000	22061000	230210000	307970000	281980000	Quantified
V9HW24	Epididymis secretory protein Li 73	HEL-S-73		V9HW24;A0A087X2I1;P62333;H0YJC0;B4DR91;H0YJS8;H0YJX2;H0YJE9;H0YJT1	V9HW24_HUMAN Epididymis secretory protein Li 73 OS=Homo sapiens OX=9606 GN=HEL-S-73 PE=2 SV=1;A0A087X2I1_HUMAN 26S proteasome regulatory subunit 10B OS=Homo sapiens OX=9606 GN=PSMC6 PE=1 SV=1;PRS10_HUMAN 26S proteasome regulatory subunit 10B OS=Homo sapien	9	6	6	6	18.5	44.16	7701200	17374000	7849700	230140000	223200000	184810000	Quantified
P16403	Histone H1.2	H1-2	FUNCTION: Histone H1 protein binds to linker DNA between nucleosomes forming the macromolecular structure known as the chromatin fiber. Histones H1 are necessary for the condensation of nucleosome chains into higher-order structured fibers. Acts also as a regulator of individual gene transcription through chromatin remodeling, nucleosome spacing and DNA methylation (By similarity). {ECO:0000250}.	P16403	H12_HUMAN Histone H1.2 OS=Homo sapiens OX=9606 GN=H1-2 PE=1 SV=2	1	5	5	1	23	21.364	26520000	20262000	80669000	228870000	212610000	664270000	Quantified
O14950	Myosin regulatory light chain 12B	MYL12B	FUNCTION: Myosin regulatory subunit that plays an important role in regulation of both smooth muscle and nonmuscle cell contractile activity via its phosphorylation. Phosphorylation triggers actin polymerization in vascular smooth muscle. Implicated in cytokinesis, receptor capping, and cell locomotion. {ECO:0000269|PubMed:10965042}.	O14950	ML12B_HUMAN Myosin regulatory light chain 12B OS=Homo sapiens OX=9606 GN=MYL12B PE=1 SV=2	1	12	1	1	83.7	19.779	23500000	34753000	38888000	228330000	287980000	307540000	Quantified
O95831	Apoptosis-inducing factor 1, mitochondrial	AIFM1	FUNCTION: Functions both as NADH oxidoreductase and as regulator of apoptosis (PubMed:20362274, PubMed:23217327, PubMed:17094969). In response to apoptotic stimuli, it is released from the mitochondrion intermembrane space into the cytosol and to the nucleus, where it functions as a proapoptotic factor in a caspase-independent pathway. The soluble form (AIFsol) found in the nucleus induces 'parth…	O95831;A0A140VK04;E9PMA0;Q5RZA0;Q5RZ99	AIFM1_HUMAN Apoptosis-inducing factor 1, mitochondrial OS=Homo sapiens OX=9606 GN=AIFM1 PE=1 SV=1;A0A140VK04_HUMAN Testicular secretory protein Li 4 OS=Homo sapiens OX=9606 PE=2 SV=1;E9PMA0_HUMAN Apoptosis-inducing factor 1, mitochondrial OS=Homo sapiens O	5	8	8	8	15.7	66.9	5363500	10459000	8422500	228140000	231640000	241860000	Quantified
C9JMC5	Aldehyde dehydrogenase, dimeric NADP-preferring (Fragment)	ALDH3A1		C9JMC5;E9PNN6;Q6PKA6;P30838;A8MYB8;I3L3I9;C9JKT2;B3KSJ6;Q8N9T9;I3L4E5;I3L1H6;I3L3W9;E9PJV0;P48448	C9JMC5_HUMAN Aldehyde dehydrogenase, dimeric NADP-preferring (Fragment) OS=Homo sapiens OX=9606 GN=ALDH3A1 PE=1 SV=1;E9PNN6_HUMAN Aldehyde dehydrogenase, dimeric NADP-preferring OS=Homo sapiens OX=9606 GN=ALDH3A1 PE=1 SV=1;Q6PKA6_HUMAN ALDH3A1 protein (Fra	14	9	8	8	31.5	41.647	11957000	21708000	11831000	226560000	303460000	231020000	Quantified
Q13435	Splicing factor 3B subunit 2	SF3B2	FUNCTION: Involved in pre-mRNA splicing as a component of the splicing factor SF3B complex (PubMed:27720643). SF3B complex is required for 'A' complex assembly formed by the stable binding of U2 snRNP to the branchpoint sequence (BPS) in pre-mRNA. Sequence independent binding of SF3A/SF3B complex upstream of the branch site is essential, it may anchor U2 snRNP to the pre-mRNA (PubMed:12234937). M…	Q13435;E9PJT3;E9PJ04;H0YCG1;Q7Z3K9;E9PPJ0;E9PIL8;H0YEX5	SF3B2_HUMAN Splicing factor 3B subunit 2 OS=Homo sapiens OX=9606 GN=SF3B2 PE=1 SV=2;E9PJT3_HUMAN Splicing factor 3B subunit 2 (Fragment) OS=Homo sapiens OX=9606 GN=SF3B2 PE=1 SV=1;E9PJ04_HUMAN Splicing factor 3B subunit 2 (Fragment) OS=Homo sapiens OX=9606	8	7	7	7	8.4	100.23	3476900	9961800	5401800	225690000	290970000	264790000	Quantified
K7ERG4	Small nuclear ribonucleoprotein Sm D2	SNRPD2	FUNCTION: Plays role in pre-mRNA splicing as core component of the SMN-Sm complex that mediates spliceosomal snRNP assembly and as component of the spliceosomal U1, U2, U4 and U5 small nuclear ribonucleoproteins (snRNPs), the building blocks of the spliceosome. Component of both the pre-catalytic spliceosome B complex and activated spliceosome C complexes. Is also a component of the minor U12 spl…	K7ERG4;P62316	K7ERG4_HUMAN Small nuclear ribonucleoprotein Sm D2 OS=Homo sapiens OX=9606 GN=SNRPD2 PE=1 SV=1;SMD2_HUMAN Small nuclear ribonucleoprotein Sm D2 OS=Homo sapiens OX=9606 GN=SNRPD2 PE=1 SV=1	2	3	3	3	34.6	8.7769	54449000	50074000	0	225630000	165280000		Quantified
Q562M3	Actin-like protein (Fragment)	ACT		Q562M3	Q562M3_HUMAN Actin-like protein (Fragment) OS=Homo sapiens OX=9606 GN=ACT PE=4 SV=1	1	3	1	1	57.3	11.536	56352000	37179000	0	225410000	128540000		Quantified
A0A1U9X8Y4	Chloride intracellular channel protein			A0A1U9X8Y4;Q5SRT3;Q53FB0;O00299	A0A1U9X8Y4_HUMAN Chloride intracellular channel protein OS=Homo sapiens OX=9606 PE=3 SV=1;Q5SRT3_HUMAN Chloride intracellular channel protein OS=Homo sapiens OX=9606 GN=CLIC1 PE=2 SV=2;Q53FB0_HUMAN Chloride intracellular channel protein (Fragment) OS=Homo	4	5	5	5	25	26.793	16515000	9223900	5200700	224750000	124100000	94678000	Quantified
A0A024R8H5	TNF receptor-associated factor	TRAF2		A0A024R8H5;Q12933;B4DGI3;E5KBQ3;B1AMX7;B1AMX8;B1AMY1	A0A024R8H5_HUMAN TNF receptor-associated factor OS=Homo sapiens OX=9606 GN=TRAF2 PE=3 SV=1;TRAF2_HUMAN TNF receptor-associated factor 2 OS=Homo sapiens OX=9606 GN=TRAF2 PE=1 SV=2;B4DGI3_HUMAN TNF receptor-associated factor OS=Homo sapiens OX=9606 PE=2 SV=1	7	12	12	12	31.3	55.859	6189700	11401000	18800000	224130000	287100000	521190000	Quantified
Q6FHM2	Epididymis secretory sperm binding protein	GNB2		Q6FHM2;P62879;C9JZN1;C9JIS1;C9JXA5;C9JD14	Q6FHM2_HUMAN Epididymis secretory sperm binding protein OS=Homo sapiens OX=9606 GN=GNB2 PE=2 SV=1;GBB2_HUMAN Guanine nucleotide-binding protein G(I)/G(S)/G(T) subunit beta-2 OS=Homo sapiens OX=9606 GN=GNB2 PE=1 SV=3;C9JZN1_HUMAN Guanine nucleotide-binding	6	5	2	1	16.8	37.331	17626000	8238800	9303900	223960000	86989000	128950000	Quantified
H0YKF0	Electron transfer flavoprotein subunit alpha, mitochondrial (Fragment)	ETFA		H0YKF0;H0YLU7;A0A0S2Z3M4;A0A0S2Z3L0;P13804;H0YL12;H0YK49;H0YNX6;J3KN60	H0YKF0_HUMAN Electron transfer flavoprotein subunit alpha, mitochondrial (Fragment) OS=Homo sapiens OX=9606 GN=ETFA PE=1 SV=1;H0YLU7_HUMAN Electron transfer flavoprotein subunit alpha, mitochondrial (Fragment) OS=Homo sapiens OX=9606 GN=ETFA PE=1 SV=1;A0A0	9	6	6	6	27	30.22	14997000	6022400	5817300	222470000	125610000	117870000	Quantified
A0A384N6H1	Epididymis secretory sperm binding protein			A0A384N6H1;P13639;B4DPU3;B4DRE8;Q8TA90;Q6PK56;B4DMC6;Q6W6M8	A0A384N6H1_HUMAN Epididymis secretory sperm binding protein OS=Homo sapiens OX=9606 PE=2 SV=1;EF2_HUMAN Elongation factor 2 OS=Homo sapiens OX=9606 GN=EEF2 PE=1 SV=4;B4DPU3_HUMAN cDNA FLJ56548, highly similar to Elongation factor 2 OS=Homo sapiens OX=9606	8	7	7	7	12.4	95.337	3786500	5445500	4642500	220850000	185620000	153120000	Quantified
Q86YB2	DEAH (Asp-Glu-Ala-His) box polypeptide 8	DHX8		Q86YB2;Q86X36;A8K6J9;Q14562;B4DFD7;F5H658;B7Z8F4	Q86YB2_HUMAN DEAH (Asp-Glu-Ala-His) box polypeptide 8 OS=Homo sapiens OX=9606 GN=DHX8 PE=2 SV=2;Q86X36_HUMAN DEAH (Asp-Glu-Ala-His) box polypeptide 8 OS=Homo sapiens OX=9606 GN=DHX8 PE=2 SV=2;A8K6J9_HUMAN cDNA FLJ76879, highly similar to Homo sapiens DEAH	7	15	15	15	17.7	139.31	1623300	5206300	4757500	220460000	195250000	262930000	Quantified
A8K0I0	cDNA FLJ75445, highly similar to Homo sapiens peptidylprolyl isomerase (cyclophilin)-like 2 (PPIL2), transcript variant 2, mRNA			A8K0I0;A0A024R1C1;Q13356;B4DRD4	A8K0I0_HUMAN cDNA FLJ75445, highly similar to Homo sapiens peptidylprolyl isomerase (cyclophilin)-like 2 (PPIL2), transcript variant 2, mRNA OS=Homo sapiens OX=9606 PE=2 SV=1;A0A024R1C1_HUMAN Peptidylprolyl isomerase (Cyclophilin)-like 2, isoform CRA_b OS=	4	10	10	10	24.2	58.76	4499900	10609000	12813000	217880000	255540000	286090000	Quantified
Q06210	Glutamine--fructose-6-phosphate aminotransferase [isomerizing] 1	GFPT1	FUNCTION: Controls the flux of glucose into the hexosamine pathway. Most likely involved in regulating the availability of precursors for N- and O-linked glycosylation of proteins. Regulates the circadian expression of clock genes ARNTL/BMAL1 and CRY1.	Q06210;B3KM63;A0A0S2Z4W6;B3KMR8;B2RB90;A0A0S2Z4X9;O94808	GFPT1_HUMAN Glutamine--fructose-6-phosphate aminotransferase [isomerizing] 1 OS=Homo sapiens OX=9606 GN=GFPT1 PE=1 SV=3	7	13	13	13	24.9	78.806	3268600	8348600	9009400	216440000	300520000	276210000	Quantified
A8K5A0	cDNA FLJ76288, highly similar to Homo sapiens midline 1 (Opitz/BBB syndrome) (MID1), transcript variant 1, mRNA			A8K5A0;A0A024RBV4;O15344;B4DLX8;C9J453;A0A087X255;B7Z5K6;A0A087X0X0;C9JZJ7	A8K5A0_HUMAN cDNA FLJ76288, highly similar to Homo sapiens midline 1 (Opitz/BBB syndrome) (MID1), transcript variant 1, mRNA OS=Homo sapiens OX=9606 PE=2 SV=1;A0A024RBV4_HUMAN Midline 1 (Opitz/BBB syndrome), isoform CRA_a OS=Homo sapiens OX=9606 GN=MID1 PE	9	10	10	10	17.2	75.26	5771200	9653600	17059000	216040000	259810000	416910000	Quantified
A0A384NL63	Epididymis secretory sperm binding protein	HNRPA3		A0A384NL63;P51991;B4E3E6;D3DPF5;B4DDB6;Q65ZQ3;B4E036;Q8NFG3;H7C1J8;Q66K53	A0A384NL63_HUMAN Epididymis secretory sperm binding protein OS=Homo sapiens OX=9606 GN=HNRPA3 PE=2 SV=1;ROA3_HUMAN Heterogeneous nuclear ribonucleoprotein A3 OS=Homo sapiens OX=9606 GN=HNRNPA3 PE=1 SV=2;B4E3E6_HUMAN cDNA FLJ58832, highly similar to Heterog	10	6	6	6	23	39.594	11978000	19438000	9188600	215560000	311870000	189950000	Quantified
A0A024R1T5	2,3-cyclic-nucleotide 3-phosphodiesterase	CNP	FUNCTION: May participate in RNA metabolism in the myelinating cell, CNP is the third most abundant protein in central nervous system myelin. {ECO:0000256|PIRNR:PIRNR000970}.	A0A024R1T5;P09543;C9K0L8;K7ERZ0;K7ERC4;K7EN66;B4DFN6;B4DI06	A0A024R1T5_HUMAN 2,3-cyclic-nucleotide 3-phosphodiesterase OS=Homo sapiens OX=9606 GN=CNP PE=3 SV=1;CN37_HUMAN 2,3-cyclic-nucleotide 3-phosphodiesterase OS=Homo sapiens OX=9606 GN=CNP PE=1 SV=2;C9K0L8_HUMAN 2,3-cyclic-nucleotide 3-phosphodiesteras	8	8	8	8	26.4	45.098	7986800	13009000	9783500	215280000	307400000	225870000	Quantified
B4DP06	cDNA FLJ57133, highly similar to Bifunctional purine biosynthesis protein PURH			B4DP06;V9HWH7;P31939;B2R7P8;C9JLK0;H7C1S2	B4DP06_HUMAN cDNA FLJ57133, highly similar to Bifunctional purine biosynthesis protein PURH OS=Homo sapiens OX=9606 PE=2 SV=1;V9HWH7_HUMAN Epididymis secretory sperm binding protein Li 70p OS=Homo sapiens OX=9606 GN=HEL-S-70p PE=2 SV=1;PUR9_HUMAN Bifunctio	6	9	9	9	23.8	58.661	5905600	7567700	4878200	214980000	189420000	163630000	Quantified
Q59GS3	Proteasome 26S ATPase subunit 5 variant (Fragment)			Q59GS3;A0A140VJS3;P62195;J3QLH6;J3KRP2;J3QSA9;J3QQM1;J3QRW1;J3QRR3;B2R8F2;A0A090N8G2;J3QSE0;Q8NB90	Q59GS3_HUMAN Proteasome 26S ATPase subunit 5 variant (Fragment) OS=Homo sapiens OX=9606 PE=2 SV=1;A0A140VJS3_HUMAN Testicular tissue protein Li 149 OS=Homo sapiens OX=9606 PE=2 SV=1;PRS8_HUMAN 26S proteasome regulatory subunit 8 OS=Homo sapiens OX=9606 GN=	13	8	8	8	26.1	38.76	7553100	11031000	7973200	210670000	188980000	172560000	Quantified
A8K7F6	cDNA FLJ78244, highly similar to Homo sapiens eukaryotic translation initiation factor 4A, isoform 1 (EIF4A1), mRNA			A8K7F6;P60842;J3KTB5;J3KT12;Q59F68;A8K088;J3QS69;J3QR64;B4DNH2;J3QL43;E7EQG2;Q14240;J3KSN7;J3KTN0;J3QKZ9;J3QLN6;B4E047;J3KS25;B4DKP9;J3KSZ0;J3KT04;J3KS93;E7EMV8;Q86WD0;B4E102;Q59GT8;Q5JWW0;J3QQP0;E9PBH4;F8WE11;D3DSD6;Q96B07;Q9NZE6;D3DNV1	A8K7F6_HUMAN cDNA FLJ78244, highly similar to Homo sapiens eukaryotic translation initiation factor 4A, isoform 1 (EIF4A1), mRNA OS=Homo sapiens OX=9606 PE=2 SV=1;IF4A1_HUMAN Eukaryotic initiation factor 4A-I OS=Homo sapiens OX=9606 GN=EIF4A1 PE=1 SV=1;J3K	34	7	7	6	16.5	46.121	7601900	7092100	12273000	210500000	175180000	205970000	Quantified
B7Z6D5	Probable ATP-dependent RNA helicase DDX27	DDX27		B7Z6D5;B3GQE6;Q96GQ7;Q53G15;A0A087X059	B7Z6D5_HUMAN Probable ATP-dependent RNA helicase DDX27 OS=Homo sapiens OX=9606 GN=DDX27 PE=1 SV=1;B3GQE6_HUMAN DEAD box polypeptide 27 OS=Homo sapiens OX=9606 GN=DDX27 PE=2 SV=1;DDX27_HUMAN Probable ATP-dependent RNA helicase DDX27 OS=Homo sapiens OX=9606	5	9	9	9	11.6	86.604	4354100	7694800	8817200	209220000	225490000	310880000	Quantified
P15924	Desmoplakin	DSP	FUNCTION: Major high molecular weight protein of desmosomes. Involved in the organization of the desmosomal cadherin-plakoglobin complexes into discrete plasma membrane domains and in the anchoring of intermediate filaments to the desmosomes.	P15924;Q4LE79;B4E2A0;B4DKX6;G1UI31;B4DWT7	DESP_HUMAN Desmoplakin OS=Homo sapiens OX=9606 GN=DSP PE=1 SV=3;Q4LE79_HUMAN DSP variant protein (Fragment) OS=Homo sapiens OX=9606 GN=DSP variant protein PE=2 SV=1	6	14	14	14	6	331.77	2268600	2572500	877800	209060000	281670000	381290000	Quantified
Q92522	Histone H1x	H1FX	FUNCTION: Histones H1 are necessary for the condensation of nucleosome chains into higher-order structures.	Q92522	H1X_HUMAN Histone H1x OS=Homo sapiens OX=9606 GN=H1FX PE=1 SV=1	1	2	2	2	9.9	22.487	21223000	22503000	3733500	208070000	195000000	84457000	Quantified
Q5U0F4	Eukaryotic translation initiation factor 3 subunit I	EIF3S2	FUNCTION: Component of the eukaryotic translation initiation factor 3 (eIF-3) complex, which is required for several steps in the initiation of protein synthesis. The eIF-3 complex associates with the 40S ribosome and facilitates the recruitment of eIF-1, eIF-1A, eIF-2:GTP:methionyl-tRNAi and eIF-5 to form the 43S pre-initiation complex (43S PIC). The eIF-3 complex stimulates mRNA recruitment to …	Q5U0F4;Q53HU7;Q13347;Q9P1D9;Q5TFK1	Q5U0F4_HUMAN Eukaryotic translation initiation factor 3 subunit I OS=Homo sapiens OX=9606 GN=EIF3S2 PE=2 SV=1;Q53HU7_HUMAN Eukaryotic translation initiation factor 3 subunit I (Fragment) OS=Homo sapiens OX=9606 PE=2 SV=1;EIF3I_HUMAN Eukaryotic translation	5	7	7	7	25.2	36.501	9137100	14953000	11572000	204980000	211180000	217840000	Quantified
Q8N1H4	cDNA FLJ40872 fis, clone TUTER2000283, highly similar to Homo sapiens transformer-2-beta (SFRS10) gene			Q8N1H4;B2RDQ3;P62995;Q68DZ9;Q59GA1;H7C2L4;H7BXF3	Q8N1H4_HUMAN cDNA FLJ40872 fis, clone TUTER2000283, highly similar to Homo sapiens transformer-2-beta (SFRS10) gene OS=Homo sapiens OX=9606 PE=2 SV=1;B2RDQ3_HUMAN cDNA, FLJ96718, highly similar to Homo sapiens splicing factor, arginine/serine-rich 10 (tran	7	6	6	5	30.6	29.201	17634000	10497000	36343000	204530000	118640000	401070000	Quantified
V9HWH9	Protein S100	HEL-S-43		V9HWH9;B2R5H0;P31949	V9HWH9_HUMAN Protein S100 OS=Homo sapiens OX=9606 GN=HEL-S-43 PE=2 SV=1;B2R5H0_HUMAN Protein S100 OS=Homo sapiens OX=9606 PE=2 SV=1;S10AB_HUMAN Protein S100-A11 OS=Homo sapiens OX=9606 GN=S100A11 PE=1 SV=2	3	2	2	2	23.8	11.74	25231000	40595000	39095000	204300000	211820000	76480000	Quantified
O75533	Splicing factor 3B subunit 1	SF3B1	FUNCTION: Involved in pre-mRNA splicing as a component of the splicing factor SF3B complex (PubMed:27720643). SF3B complex is required for 'A' complex assembly formed by the stable binding of U2 snRNP to the branchpoint sequence (BPS) in pre-mRNA. Sequence independent binding of SF3A/SF3B complex upstream of the branch site is essential, it may anchor U2 snRNP to the pre-mRNA (PubMed:12234937). T…	O75533;Q7Z497;A0JLT9;Q32Q20;A0PJH5;H7C341;Q9NTB4	SF3B1_HUMAN Splicing factor 3B subunit 1 OS=Homo sapiens OX=9606 GN=SF3B1 PE=1 SV=3	7	19	19	19	20.5	145.83	2300300	3766000	8359100	204190000	296610000	350060000	Quantified
H3BQZ7	HCG2044799	HNRNPUL2-BSCL2		H3BQZ7;Q1KMD3	H3BQZ7_HUMAN HCG2044799 OS=Homo sapiens OX=9606 GN=HNRNPUL2-BSCL2 PE=4 SV=1;HNRL2_HUMAN Heterogeneous nuclear ribonucleoprotein U-like protein 2 OS=Homo sapiens OX=9606 GN=HNRNPUL2 PE=1 SV=1	2	6	6	6	11.8	84.69	3833800	5340400	4898400	203610000	130230000	129420000	Quantified
Q15007	Pre-mRNA-splicing regulator WTAP	WTAP	FUNCTION: Associated component of the WMM complex, a complex that mediates N6-methyladenosine (m6A) methylation of RNAs, a modification that plays a role in the efficiency of mRNA splicing and RNA processing (PubMed:29507755). Required for accumulation of METTL3 and METTL14 to nuclear speckle (PubMed:24316715, PubMed:24407421, PubMed:24981863). Acts as a mRNA splicing regulator (PubMed:12444081).…	Q15007;A8K489;A0A087X1R4;Q6AHX7;Q9BZS4	FL2D_HUMAN Pre-mRNA-splicing regulator WTAP OS=Homo sapiens OX=9606 GN=WTAP PE=1 SV=2;A8K489_HUMAN cDNA FLJ76151, highly similar to Homo sapiens Wilms tumor 1 associated protein (WTAP), transcript variant 1, mRNA OS=Homo sapiens OX=9606 PE=2 SV=1	5	7	7	7	23.5	44.243	9440700	18052000	10066000	201100000	325250000	206120000	Quantified
A0A024R6Y3	Peptide deformylase	hCG_2027080	FUNCTION: Removes the formyl group from the N-terminal Met of newly synthesized proteins. {ECO:0000256|RuleBase:RU362111}.	A0A024R6Y3;Q9HBH1	A0A024R6Y3_HUMAN Peptide deformylase OS=Homo sapiens OX=9606 GN=hCG_2027080 PE=3 SV=1;DEFM_HUMAN Peptide deformylase, mitochondrial OS=Homo sapiens OX=9606 GN=PDF PE=1 SV=1	2	3	3	3	22.6	27.013	17032000	6698800	0	200100000	96574000		Quantified
Q6LES8	TFAM protein (Fragment)	TFAM		Q6LES8;E5KSX8;E5KSU5;Q00059;H7BYN3	Q6LES8_HUMAN TFAM protein (Fragment) OS=Homo sapiens OX=9606 GN=TFAM PE=2 SV=1;E5KSX8_HUMAN Mitochondrial transcription factor A OS=Homo sapiens OX=9606 PE=4 SV=1;E5KSU5_HUMAN Mitochondrial transcription factor A OS=Homo sapiens OX=9606 GN=TFAM PE=4 SV=1;T	5	3	3	3	12.6	29.082	13860000	17922000	1950300	198380000	238620000	63107000	Quantified
A0PJ92	NOP56 protein (Fragment)	NOP56		A0PJ92;A0A494C128;A8K9K6;O00567;Q5JXT2;H0Y653;H0YDU4	A0PJ92_HUMAN NOP56 protein (Fragment) OS=Homo sapiens OX=9606 GN=NOP56 PE=2 SV=1;A0A494C128_HUMAN Nucleolar protein 56 OS=Homo sapiens OX=9606 GN=NOP56 PE=1 SV=1;A8K9K6_HUMAN cDNA FLJ76962, highly similar to Homo sapiens nucleolar protein 5A (56kDa with KK	7	9	9	9	23	49.756	7013700	11735000	8087200	198260000	247360000	205900000	Quantified
P54289	Voltage-dependent calcium channel subunit alpha-2/delta-1	CACNA2D1	FUNCTION: The alpha-2/delta subunit of voltage-dependent calcium channels regulates calcium current density and activation/inactivation kinetics of the calcium channel. Plays an important role in excitation-contraction coupling (By similarity). {ECO:0000250}.	P54289;Q9UIU0;Q9UDQ3;H0Y715;Q9UDU5;E7ERK3;B7Z658;C9JE82;C9JVC9;Q9NY47	CA2D1_HUMAN Voltage-dependent calcium channel subunit alpha-2/delta-1 OS=Homo sapiens OX=9606 GN=CACNA2D1 PE=1 SV=3;Q9UIU0_HUMAN Dihydropyridine receptor alpha 2 subunit OS=Homo sapiens OX=9606 GN=CACNA2D1 PE=4 SV=1;Q9UDQ3_HUMAN Calcium channel; match to P	10	10	10	10	12.8	124.57	3084700	4503100	2484800	196980000	199600000	120690000	Quantified
G3XAM7	Catenin (Cadherin-associated protein), alpha 1, 102kDa, isoform CRA_a	CTNNA1		G3XAM7;B4E2G8;A0A384MDY0;P35221;B4DU00;B4DKT9;E5RJ41;E5RIB1;E5RHV7;E5RGY6;E5RG03;B3KSR8;E5RJZ2;E5RIT8;E5RFM3;E5RJL0;E5RIE0;H0YBB8;A0A0A0MTJ6;F6KRI5;A0A0A0MRI5;Q49AD3	G3XAM7_HUMAN Catenin (Cadherin-associated protein), alpha 1, 102kDa, isoform CRA_a OS=Homo sapiens OX=9606 GN=CTNNA1 PE=1 SV=1;B4E2G8_HUMAN cDNA FLJ54047, highly similar to Alpha-1 catenin (Cadherin-associated protein) OS=Homo sapiens OX=9606 PE=2 SV=1;A0A	22	8	8	7	13.7	92.721	4402100	6068800	4752300	196600000	211710000	206210000	Quantified
B4DRD7	cDNA FLJ54752, highly similar to Poly(rC)-binding protein 2			B4DRD7;H3BRU6;F8VZX2;A0A384N6B9;Q15366;F8VXH9;B4DLC0;F8W0G4;J3QT27;Q5MJP6;E9PFP8;P57721;F8W1G6;F8VRH0;H3BSS4;H3BND9	B4DRD7_HUMAN cDNA FLJ54752, highly similar to Poly(rC)-binding protein 2 OS=Homo sapiens OX=9606 PE=2 SV=1;H3BRU6_HUMAN Poly(rC)-binding protein 2 (Fragment) OS=Homo sapiens OX=9606 GN=PCBP2 PE=1 SV=1;F8VZX2_HUMAN Poly(rC)-binding protein 2 OS=Homo sapiens	16	7	4	4	33	29.737	14724000	12695000	10220000	194840000	202940000	137470000	Quantified
Q15046	Lysine--tRNA ligase	KARS1	FUNCTION: Catalyzes the specific attachment of an amino acid to its cognate tRNA in a 2 step reaction: the amino acid (AA) is first activated by ATP to form AA-AMP and then transferred to the acceptor end of the tRNA (PubMed:9278442, PubMed:18029264, PubMed:18272479). When secreted, acts as a signaling molecule that induces immune response through the activation of monocyte/macrophages (PubMed:15…	Q15046;H3BVA8;Q6ZTI3;J3KRL2;H3BPV7	SYK_HUMAN Lysine--tRNA ligase OS=Homo sapiens OX=9606 GN=KARS1 PE=1 SV=3;H3BVA8_HUMAN Lysine--tRNA ligase (Fragment) OS=Homo sapiens OX=9606 GN=KARS1 PE=1 SV=1	5	7	7	7	15.4	68.047	5255900	9856600	5934900	193340000	211490000	182400000	Quantified
Q9Y2W1	Thyroid hormone receptor-associated protein 3	THRAP3	FUNCTION: Involved in pre-mRNA splicing. Remains associated with spliced mRNA after splicing which probably involves interactions with the exon junction complex (EJC). Can trigger mRNA decay which seems to be independent of nonsense-mediated decay involving premature stop codons (PTC) recognition. May be involved in nuclear mRNA decay. Involved in regulation of signal-induced alternative splicing…	Q9Y2W1;A0A3B3ITZ9;B0AZU3;H0YF14	TR150_HUMAN Thyroid hormone receptor-associated protein 3 OS=Homo sapiens OX=9606 GN=THRAP3 PE=1 SV=2;A0A3B3ITZ9_HUMAN Thyroid hormone receptor-associated protein 3 OS=Homo sapiens OX=9606 GN=THRAP3 PE=1 SV=1	4	14	14	8	17.2	108.66	5551100	4646900	13925000	192970000	128490000	651850000	Quantified
V9HWK1	Triosephosphate isomerase	HEL-S-49		V9HWK1;Q53HE2;P60174;B4DUI5;Q2QD09;U3KPZ0;U3KQF3	V9HWK1_HUMAN Triosephosphate isomerase OS=Homo sapiens OX=9606 GN=HEL-S-49 PE=2 SV=1;Q53HE2_HUMAN Triosephosphate isomerase (Fragment) OS=Homo sapiens OX=9606 PE=2 SV=1;TPIS_HUMAN Triosephosphate isomerase OS=Homo sapiens OX=9606 GN=TPI1 PE=1 SV=3;B4DUI5_H	7	5	5	5	25.7	26.669	11899000	1931300	2374900	192680000	35147000	42291000	Quantified
C9JYQ9	60S ribosomal protein L22-like 1	RPL22L1		C9JYQ9;H0Y8C2;Q6P5R6	C9JYQ9_HUMAN 60S ribosomal protein L22-like 1 OS=Homo sapiens OX=9606 GN=RPL22L1 PE=1 SV=1;H0Y8C2_HUMAN 60S ribosomal protein L22-like 1 (Fragment) OS=Homo sapiens OX=9606 GN=RPL22L1 PE=1 SV=1;RL22L_HUMAN 60S ribosomal protein L22-like 1 OS=Homo sapiens OX	3	2	2	2	19.8	14.478	50571000	93946000	0	191130000	335940000		Quantified
Q00403	Transcription initiation factor IIB	GTF2B	FUNCTION: General transcription factor that plays a role in transcription initiation by RNA polymerase II (Pol II). Involved in the pre-initiation complex (PIC) formation and Pol II recruitment at promoter DNA (PubMed:1876184, PubMed:1946368, PubMed:1517211, PubMed:3818643, PubMed:3029109, PubMed:8413225, PubMed:8515820, PubMed:8516311, PubMed:8516312, PubMed:7601352, PubMed:9420329, PubMed:12931…	Q00403;B1APE1;B1APE2	TF2B_HUMAN Transcription initiation factor IIB OS=Homo sapiens OX=9606 GN=GTF2B PE=1 SV=1;B1APE1_HUMAN Transcription initiation factor IIB (Fragment) OS=Homo sapiens OX=9606 GN=GTF2B PE=1 SV=1;B1APE2_HUMAN Transcription initiation factor IIB (Fragment) OS=	3	5	5	5	18.7	34.833	11228000	6984700	3581600	190260000	103500000	80011000	Quantified
Q6S8J3	POTE ankyrin domain family member E	POTEE		Q6S8J3;P0CG38;L0R5C4;Q9BYX7	POTEE_HUMAN POTE ankyrin domain family member E OS=Homo sapiens OX=9606 GN=POTEE PE=2 SV=3;POTEI_HUMAN POTE ankyrin domain family member I OS=Homo sapiens OX=9606 GN=POTEI PE=3 SV=1;L0R5C4_HUMAN Alternative protein POTEM OS=Homo sapiens OX=9606 GN=POTEM PE	4	8	1	0	9.5	121.36	8511500	434080	0	189280000	19884000		Quantified
B7Z6U8	cDNA FLJ53665, highly similar to Four and a half LIM domains protein 1			B7Z6U8;Q53FI7;B7Z4B7;Q5JXI8;A0A494C0D6;B7Z5V0;Q13642;A0A0D9SFZ9;Q5JXH8;Q5JXH7;Q5JXI3;Q5JXI2;B7Z5T3;B7Z9A1;A0A0D9SGB2;Q5JXI0;A0A0D9SFI6;A0A0D9SFB0;Q5JXH9;B3KRI9;A0A494C0J3;A0A0D9SGD1	B7Z6U8_HUMAN cDNA FLJ53665, highly similar to Four and a half LIM domains protein 1 OS=Homo sapiens OX=9606 PE=2 SV=1;Q53FI7_HUMAN Four and a half LIM domains 1 variant (Fragment) OS=Homo sapiens OX=9606 PE=2 SV=1;B7Z4B7_HUMAN cDNA FLJ52561, highly similar	22	7	7	7	32.7	29.5	12342000	0	8448200	189060000		99307000	Quantified
Q5QPA5	39S ribosomal protein S18a, mitochondrial (Fragment)	MRPS18A		Q5QPA5;Q9NVS2	Q5QPA5_HUMAN 39S ribosomal protein S18a, mitochondrial (Fragment) OS=Homo sapiens OX=9606 GN=MRPS18A PE=1 SV=9;RT18A_HUMAN 39S ribosomal protein S18a, mitochondrial OS=Homo sapiens OX=9606 GN=MRPS18A PE=1 SV=1	2	5	5	5	19.4	29.613	11766000	18699000	11494000	188590000	186530000	171860000	Quantified
F5GX09	Protein FAM76B	FAM76B		F5GX09;Q5HYJ3;F5H5F4	F5GX09_HUMAN Protein FAM76B OS=Homo sapiens OX=9606 GN=FAM76B PE=1 SV=1;FA76B_HUMAN Protein FAM76B OS=Homo sapiens OX=9606 GN=FAM76B PE=1 SV=3	3	7	7	7	23.7	38.62	5595900	15029000	17369000	188390000	272900000	249860000	Quantified
Q1WWK4	FTSJ2 protein (Fragment)	FTSJ2		Q1WWK4;V9HWJ9;Q9UI43;Q68D18;B4DXN8;A0A3B3ITW8	Q1WWK4_HUMAN FTSJ2 protein (Fragment) OS=Homo sapiens OX=9606 GN=FTSJ2 PE=2 SV=1;V9HWJ9_HUMAN Epididymis luminal protein 97 OS=Homo sapiens OX=9606 GN=HEL97 PE=2 SV=1;MRM2_HUMAN rRNA methyltransferase 2, mitochondrial OS=Homo sapiens OX=9606 GN=MRM2 PE=1 S	6	3	3	3	14.6	26.554	12226000	16513000	0	187260000	104220000		Quantified
K7EML3	Shiftless antiviral inhibitor of ribosomal frameshifting protein (Fragment)	SHFL		K7EML3;Q9NUL5	K7EML3_HUMAN Shiftless antiviral inhibitor of ribosomal frameshifting protein (Fragment) OS=Homo sapiens OX=9606 GN=SHFL PE=1 SV=1;SHFL_HUMAN Shiftless antiviral inhibitor of ribosomal frameshifting protein OS=Homo sapiens OX=9606 GN=SHFL PE=1 SV=2	2	2	2	2	40.8	8.1251	40892000	20959000	33441000	187180000	118560000	138470000	Quantified
Q6FH20	NTS protein	NTS		Q6FH20;P30990;G3V1X6	Q6FH20_HUMAN NTS protein OS=Homo sapiens OX=9606 GN=NTS PE=2 SV=1;NEUT_HUMAN Neurotensin/neuromedin N OS=Homo sapiens OX=9606 GN=NTS PE=1 SV=2	3	4	4	4	41.8	19.795	28622000	87913000	49542000	186470000	307260000	230780000	Quantified
A0A140VK70	Testis secretory sperm-binding protein Li 197a			A0A140VK70;P35998;Q75L23;C9JLS9;B7Z571	A0A140VK70_HUMAN Testis secretory sperm-binding protein Li 197a OS=Homo sapiens OX=9606 PE=2 SV=1;PRS7_HUMAN 26S proteasome regulatory subunit 7 OS=Homo sapiens OX=9606 GN=PSMC2 PE=1 SV=3;Q75L23_HUMAN Uncharacterized protein PSMC2 (Fragment) OS=Homo sapien	5	8	8	8	22.4	48.633	5179000	6805300	11209000	185840000	186450000	244110000	Quantified
Q53G61	Small nuclear ribonucleoprotein polypeptide A variant (Fragment)			Q53G61;Q53G21;P09661;H0YKK0;Q6NVW9;H0YMA0;Q9UEN1;O95485;H0YLR3	Q53G61_HUMAN Small nuclear ribonucleoprotein polypeptide A variant (Fragment) OS=Homo sapiens OX=9606 PE=2 SV=1;Q53G21_HUMAN Small nuclear ribonucleoprotein polypeptide A variant (Fragment) OS=Homo sapiens OX=9606 PE=2 SV=1;RU2A_HUMAN U2 small nuclear ri	9	4	4	4	18.8	28.401	19919000	10820000	5408500	185620000	86097000	73848000	Quantified
F5H6X0	General transcription factor IIH subunit 3 (Fragment)	GTF2H3		F5H6X0;F5GXG6;F5GX35;F5H4K7;F5GWD3;Q13889;Q8NEI1;H0YFF7	F5H6X0_HUMAN General transcription factor IIH subunit 3 (Fragment) OS=Homo sapiens OX=9606 GN=GTF2H3 PE=1 SV=1;F5GXG6_HUMAN General transcription factor IIH subunit 3 (Fragment) OS=Homo sapiens OX=9606 GN=GTF2H3 PE=1 SV=1;F5GX35_HUMAN General transcription	8	3	3	3	26.4	16.368	32197000	20934000	30143000	185420000	143840000	228950000	Quantified
Q6NX51	Exocyst complex component 4	EXOC4		Q6NX51;Q96A65;Q8TAR2;B7Z321;B7Z502;B7Z689;B3KTF7;Q6PJ82;B7Z4J9	Q6NX51_HUMAN Exocyst complex component 4 OS=Homo sapiens OX=9606 GN=EXOC4 PE=2 SV=1;EXOC4_HUMAN Exocyst complex component 4 OS=Homo sapiens OX=9606 GN=EXOC4 PE=1 SV=1;Q8TAR2_HUMAN EXOC4 protein OS=Homo sapiens OX=9606 GN=EXOC4 PE=2 SV=1;B7Z321_HUMAN cDNA F	9	11	11	11	13.7	110.5	3053800	3897900	6961100	183830000	230200000	281620000	Quantified
B4E266	cDNA FLJ58466, highly similar to Leucyl-tRNA synthetase, cytoplasmic			B4E266;B2RCM2;Q9P2J5;B4DER1;Q9H8E3;Q6NVI4;Q9NPU8;Q9HAM7;Q0VGM8;Q9P0T1;A0A087WXY1;B3KXA9;Q9NVP8;Q9NVC0	B4E266_HUMAN cDNA FLJ58466, highly similar to Leucyl-tRNA synthetase, cytoplasmic OS=Homo sapiens OX=9606 PE=2 SV=1;B2RCM2_HUMAN cDNA, FLJ96156, highly similar to Homo sapiens leucyl-tRNA synthetase (LARS), mRNA OS=Homo sapiens OX=9606 PE=2 SV=1;SYLC_HUMAN	14	13	13	13	13.6	129.19	3384600	5186800	2512100	183820000	249260000	186260000	Quantified
U6FSN9	Tyrosine-protein kinase receptor	Mprip-Ntrk1 fusion gene		U6FSN9;Q6WCQ1;J3KSW8;Q8N236	U6FSN9_HUMAN Tyrosine-protein kinase receptor OS=Homo sapiens OX=9606 GN=Mprip-Ntrk1 fusion gene PE=2 SV=1;MPRIP_HUMAN Myosin phosphatase Rho-interacting protein OS=Homo sapiens OX=9606 GN=MPRIP PE=1 SV=3;J3KSW8_HUMAN Myosin phosphatase Rho-interacting pro	4	44	1	0	39.8	150.48	2482600	2383900	3325600	183720000	152470000	240480000	Quantified
A2VCS9	MAP9 protein (Fragment)	MAP9		A2VCS9;A2VCT0;B9EJB6;Q49MG5;Q05CN5;A0A0C4DG83;B4DVG9;E7ETZ8;A8MSM7;Q6PH77	A2VCS9_HUMAN MAP9 protein (Fragment) OS=Homo sapiens OX=9606 GN=MAP9 PE=1 SV=1;A2VCT0_HUMAN MAP9 protein (Fragment) OS=Homo sapiens OX=9606 GN=MAP9 PE=2 SV=1;B9EJB6_HUMAN Microtubule-associated protein 9 OS=Homo sapiens OX=9606 GN=MAP9 PE=2 SV=1;MAP9_HUMAN	10	9	9	9	27.7	54.694	6942700	7968000	10516000	182260000	197620000	222750000	Quantified
Q96QK1	Vacuolar protein sorting-associated protein 35	VPS35	FUNCTION: Acts as component of the retromer cargo-selective complex (CSC). The CSC is believed to be the core functional component of retromer or respective retromer complex variants acting to prevent missorting of selected transmembrane cargo proteins into the lysosomal degradation pathway. The recruitment of the CSC to the endosomal membrane involves RAB7A and SNX3. The CSC seems to associate w…	Q96QK1;Q5HYM2;Q53FR4;I3L4S0;A0A1W2PP10;A0A3B3ITD4	VPS35_HUMAN Vacuolar protein sorting-associated protein 35 OS=Homo sapiens OX=9606 GN=VPS35 PE=1 SV=2;Q5HYM2_HUMAN Uncharacterized protein DKFZp686O2462 (Fragment) OS=Homo sapiens OX=9606 GN=DKFZp686O2462 PE=4 SV=1;Q53FR4_HUMAN Vacuolar protein sorting 35	6	6	6	6	10.2	91.706	4500100	3611800	2630600	182120000	143760000	102190000	Quantified
Q05CK9	SYNCRIP protein (Fragment)	SYNCRIP		Q05CK9;Q59GL1;B2R8Z8;O60506;B7Z645;F6UXX1;B7Z213	Q05CK9_HUMAN SYNCRIP protein (Fragment) OS=Homo sapiens OX=9606 GN=SYNCRIP PE=2 SV=1;Q59GL1_HUMAN Synaptotagmin binding, cytoplasmic RNA interacting protein variant (Fragment) OS=Homo sapiens OX=9606 PE=2 SV=1;B2R8Z8_HUMAN cDNA, FLJ94136, highly similar to	7	6	4	4	16.8	50.65	6540900	11335000	8203400	180240000	199760000	204500000	Quantified
J3QQY2	Calcium load-activated calcium channel	TMCO1		J3QQY2;B7Z591;Q9UM00;J3KS45	J3QQY2_HUMAN Calcium load-activated calcium channel OS=Homo sapiens OX=9606 GN=TMCO1 PE=1 SV=1;B7Z591_HUMAN Calcium load-activated calcium channel OS=Homo sapiens OX=9606 GN=TMCO1 PE=2 SV=1;TMCO1_HUMAN Calcium load-activated calcium channel OS=Homo sapiens	4	3	3	3	35.6	11.372	38057000	18033000	2995100	179940000	78079000	24825000	Quantified
Q7L2H7	Eukaryotic translation initiation factor 3 subunit M	EIF3M	FUNCTION: Component of the eukaryotic translation initiation factor 3 (eIF-3) complex, which is required for several steps in the initiation of protein synthesis (PubMed:17403899, PubMed:25849773, PubMed:27462815). The eIF-3 complex associates with the 40S ribosome and facilitates the recruitment of eIF-1, eIF-1A, eIF-2:GTP:methionyl-tRNAi and eIF-5 to form the 43S pre-initiation complex (43S PIC…	Q7L2H7;J3KNJ2;H0YCQ8;E9PRI2;E9PRY0;E9PN86;E7ESM3;B4DT09	EIF3M_HUMAN Eukaryotic translation initiation factor 3 subunit M OS=Homo sapiens OX=9606 GN=EIF3M PE=1 SV=1;J3KNJ2_HUMAN Eukaryotic translation initiation factor 3 subunit M (Fragment) OS=Homo sapiens OX=9606 GN=EIF3M PE=1 SV=1;H0YCQ8_HUMAN Eukaryotic tran	8	5	5	5	20.9	42.502	5858300	14292000	12420000	179530000	183010000	183710000	Quantified
H3BN02	Integrin alpha-X	ITGAX		H3BN02;P20702	H3BN02_HUMAN Integrin alpha-X OS=Homo sapiens OX=9606 GN=ITGAX PE=1 SV=1;ITAX_HUMAN Integrin alpha-X OS=Homo sapiens OX=9606 GN=ITGAX PE=1 SV=3	2	1	1	1	1.1	128.54	6105800	5924800	2927300	179290000	280820000	251980000	Quantified
H0YHC3	Nucleosome assembly protein 1-like 1 (Fragment)	NAP1L1		H0YHC3;F8W020;F8W118;F8VXI6;F8VUX1;F8VY35;F8VV59;B7Z9C2;A0A024RBE6;F8W0J6;F5H4R6;B7Z2V4;H0YIV4;A0A024RBB7;P55209;H0YH88;F8W543;F8VRJ2;B7Z5H0;A8MXH2;F8VVB5	H0YHC3_HUMAN Nucleosome assembly protein 1-like 1 (Fragment) OS=Homo sapiens OX=9606 GN=NAP1L1 PE=1 SV=1;F8W020_HUMAN Nucleosome assembly protein 1-like 1 (Fragment) OS=Homo sapiens OX=9606 GN=NAP1L1 PE=1 SV=1;F8W118_HUMAN Nucleosome assembly protein 1-lik	21	4	4	3	28.3	23.417	9996600	30318000	17853000	179040000	203640000	153780000	Quantified
A8K2J6	cDNA FLJ78157			A8K2J6;Q8TE67;A0A087X104	A8K2J6_HUMAN cDNA FLJ78157 OS=Homo sapiens OX=9606 PE=2 SV=1;ES8L3_HUMAN Epidermal growth factor receptor kinase substrate 8-like protein 3 OS=Homo sapiens OX=9606 GN=EPS8L3 PE=1 SV=2	3	10	10	10	24.7	63.529	5731000	16766000	15974000	177950000	410720000	486290000	Quantified
A0A1U9X9D5	VARS			A0A1U9X9D5;A0A1U9X9C8;A0A1U9X9C7;A0A1U9X9C4;A0A1U9X9C1;A0A1U9X9A3;A0A1U9X9A1;A0A024RCN6;P26640;A0A140T936;B4DT32;A2ABF4;A0A0G2JJT9;A0A140T954;A0A140T904	A0A1U9X9D5_HUMAN VARS OS=Homo sapiens OX=9606 PE=3 SV=2;A0A1U9X9C8_HUMAN VARS OS=Homo sapiens OX=9606 PE=1 SV=1;A0A1U9X9C7_HUMAN VARS OS=Homo sapiens OX=9606 PE=1 SV=1;A0A1U9X9C4_HUMAN VARS OS=Homo sapiens OX=9606 PE=1 SV=1;A0A1U9X9C1_HUMAN VARS OS=Homo sa	15	9	9	9	9.6	140.46	2451200	2918800	2613100	177810000	143750000	122550000	Quantified
O60218	Aldo-keto reductase family 1 member B10	AKR1B10	FUNCTION: Catalyzes the NADPH-dependent reduction of a wide variety of carbonyl-containing compounds to their corresponding alcohols (PubMed:9565553, PubMed:18087047, PubMed:12732097, PubMed:19013440, PubMed:19563777). Displays strong enzymatic activity toward all-trans-retinal, 9-cis-retinal, and 13-cis-retinal (PubMed:12732097, PubMed:18087047). Plays a critical role in detoxifying dietary and …	O60218;A4D1P0;C9JRZ8	AK1BA_HUMAN Aldo-keto reductase family 1 member B10 OS=Homo sapiens OX=9606 GN=AKR1B10 PE=1 SV=2	3	5	5	5	25.6	36.019	9910400	2109400	1878200	177170000	46945000	47258000	Quantified
O15371	Eukaryotic translation initiation factor 3 subunit D	EIF3D	FUNCTION: mRNA cap-binding component of the eukaryotic translation initiation factor 3 (eIF-3) complex, a complex required for several steps in the initiation of protein synthesis of a specialized repertoire of mRNAs (PubMed:27462815). The eIF-3 complex associates with the 40S ribosome and facilitates the recruitment of eIF-1, eIF-1A, eIF-2:GTP:methionyl-tRNAi and eIF-5 to form the 43S pre-initia…	O15371;B4E1K8;B0QYA5;B0QYA4;B0QYA8;B0QYA6	EIF3D_HUMAN Eukaryotic translation initiation factor 3 subunit D OS=Homo sapiens OX=9606 GN=EIF3D PE=1 SV=1;B4E1K8_HUMAN Eukaryotic translation initiation factor 3 subunit D OS=Homo sapiens OX=9606 GN=EIF3D PE=2 SV=1	6	5	5	5	9.7	63.972	6010900	12250000	8173300	175640000	241670000	197330000	Quantified
J3QLI9	Small nuclear ribonucleoprotein Sm D1	SNRPD1		J3QLI9;Q7Z5A3;P62314	J3QLI9_HUMAN Small nuclear ribonucleoprotein Sm D1 OS=Homo sapiens OX=9606 GN=SNRPD1 PE=1 SV=1;Q7Z5A3_HUMAN Small nuclear ribonucleoprotein Sm D1 OS=Homo sapiens OX=9606 GN=SNRPD1 PE=2 SV=1;SMD1_HUMAN Small nuclear ribonucleoprotein Sm D1 OS=Homo sapiens O	3	3	3	3	44	8.3926	114690000	45047000	0	175630000	131610000		Quantified
A0A024R6K1	Cyclin K, isoform CRA_c	CCNK		A0A024R6K1;O75909;G3V5E1;G3V2Q3;G3V235	A0A024R6K1_HUMAN Cyclin K, isoform CRA_c OS=Homo sapiens OX=9606 GN=CCNK PE=3 SV=1;CCNK_HUMAN Cyclin-K OS=Homo sapiens OX=9606 GN=CCNK PE=1 SV=2;G3V5E1_HUMAN Cyclin-K OS=Homo sapiens OX=9606 GN=CCNK PE=1 SV=1;G3V2Q3_HUMAN Cyclin-K (Fragment) OS=Homo sapien	5	9	9	9	24.5	64.239	8048800	17626000	17224000	174670000	252960000	374640000	Quantified
A4D275	Actin-related protein 2/3 complex subunit	ARPC1B	FUNCTION: Functions as component of the Arp2/3 complex which is involved in regulation of actin polymerization and together with an activating nucleation-promoting factor (NPF) mediates the formation of branched actin networks. {ECO:0000256|PIRNR:PIRNR038093}.	A4D275;O15143;C9JEY1;C9K057;A0A1W2PNV4;C9JTT6;C9JBJ7;F8VXW2;C9JM51;F8WEB3	A4D275_HUMAN Actin-related protein 2/3 complex subunit OS=Homo sapiens OX=9606 GN=ARPC1B PE=2 SV=1;ARC1B_HUMAN Actin-related protein 2/3 complex subunit 1B OS=Homo sapiens OX=9606 GN=ARPC1B PE=1 SV=3;C9JEY1_HUMAN Actin-related protein 2/3 complex subunit 1	10	6	6	6	26.1	40.949	7986300	5515600	17635000	173180000	85829000	280730000	Quantified
B2R7B5	cDNA, FLJ93365, highly similar to Homo sapiens KH domain containing, RNA binding, signal transduction associated 1 (KHDRBS1), mRNA			B2R7B5;Q07666;B4DDX2;B4E043;B3KTS3;Q5VWX1	B2R7B5_HUMAN cDNA, FLJ93365, highly similar to Homo sapiens KH domain containing, RNA binding, signal transduction associated 1 (KHDRBS1), mRNA OS=Homo sapiens OX=9606 PE=2 SV=1;KHDR1_HUMAN KH domain-containing, RNA-binding, signal transduction-associated	6	4	4	4	16.3	48.225	14261000	19649000	4216500	170990000	160320000	57699000	Quantified
R4GNH3	26S proteasome regulatory subunit 6A	PSMC3		R4GNH3;A8K781;E9PKD5;E9PM69;A0A140VK42;P17980;E9PLG2;E9PN50;E9PMD8	R4GNH3_HUMAN 26S proteasome regulatory subunit 6A OS=Homo sapiens OX=9606 GN=PSMC3 PE=1 SV=1;A8K781_HUMAN cDNA FLJ75299, highly similar to Xenopus laevis proteasome (prosome, macropain) 26S subunit, ATPase 3, mRNA OS=Homo sapiens OX=9606 PE=2 SV=1;E9PKD5_H	9	5	5	5	15.6	47.352	6958500	7484900	2630100	170600000	138070000	107270000	Quantified
Q13509	Tubulin beta-3 chain	TUBB3	FUNCTION: Tubulin is the major constituent of microtubules. It binds two moles of GTP, one at an exchangeable site on the beta chain and one at a non-exchangeable site on the alpha chain. TUBB3 plays a critical role in proper axon guidance and mantainance. Binding of NTN1/Netrin-1 to its receptor UNC5C might cause dissociation of UNC5C from polymerized TUBB3 in microtubules and thereby lead to in…	Q13509;Q9BV28;Q53G92;B2RBD5;A0A0B4J269;Q3ZCR3;G3V2A3;G3V5W4;G3V2R8;G3V3R4;G3V2N6;G3V3J6;G3V3W7	TBB3_HUMAN Tubulin beta-3 chain OS=Homo sapiens OX=9606 GN=TUBB3 PE=1 SV=2;Q9BV28_HUMAN Tubulin beta chain (Fragment) OS=Homo sapiens OX=9606 GN=TUBB3 PE=2 SV=2;Q53G92_HUMAN Tubulin beta chain (Fragment) OS=Homo sapiens OX=9606 PE=2 SV=1;B2RBD5_HUMAN Tubul	13	17	6	3	46.2	50.432	4524500	12935000	7839600	168730000	152480000	126580000	Quantified
B2R4I8	cDNA, FLJ92106, highly similar to Homo sapiens adaptor-related protein complex 3, sigma 1 subunit(AP3S1), mRNA			B2R4I8;Q92572;F5H459	B2R4I8_HUMAN cDNA, FLJ92106, highly similar to Homo sapiens adaptor-related protein complex 3, sigma 1 subunit(AP3S1), mRNA OS=Homo sapiens OX=9606 PE=2 SV=1;AP3S1_HUMAN AP-3 complex subunit sigma-1 OS=Homo sapiens OX=9606 GN=AP3S1 PE=1 SV=1;F5H459_HUMAN A	3	2	2	2	13	21.705	18814000	16927000	0	168480000	132510000		Quantified
E9PP21	Cysteine and glycine-rich protein 1	CSRP1		E9PP21;Q9BTA4;B4DY28;Q6ZMS3;A0A384P5K2;P21291;E9PND2;Q6AI18;B4E2T4;E9PS42;Q59EQ5;Q6AWD1;B3KVC9	E9PP21_HUMAN Cysteine and glycine-rich protein 1 OS=Homo sapiens OX=9606 GN=CSRP1 PE=1 SV=1;Q9BTA4_HUMAN Epididymis secretory protein Li 286 (Fragment) OS=Homo sapiens OX=9606 GN=HEL-S-286 PE=2 SV=1;B4DY28_HUMAN cDNA FLJ61189, highly similar to Cysteine an	13	5	5	5	44.4	16.94	17911000	11935000	0	167130000	115130000		Quantified
F8WE65	Peptidyl-prolyl cis-trans isomerase	PPIA	FUNCTION: PPIases accelerate the folding of proteins. It catalyzes the cis-trans isomerization of proline imidic peptide bonds in oligopeptides. {ECO:0000256|RuleBase:RU363019}.	F8WE65;C9J5S7;Q71V99;V9HWF5;B2RE56;A8K486;P62937;B4DM82;P0DN26;A0A0H2UH34;A0A0B4J2A2;A0A075B767;A0A075B759;Q9Y536;F5H284	F8WE65_HUMAN Peptidyl-prolyl cis-trans isomerase OS=Homo sapiens OX=9606 GN=PPIA PE=1 SV=1;C9J5S7_HUMAN Peptidyl-prolyl cis-trans isomerase OS=Homo sapiens OX=9606 GN=PPIA PE=1 SV=1;Q71V99_HUMAN Peptidyl-prolyl cis-trans isomerase OS=Homo sapiens OX=9606 P	15	3	3	3	26.7	13.022	25407000	39724000	8201900	166090000	189660000	63945000	Quantified
Q59EF6	Calpain 2, large [catalytic] subunit variant (Fragment)			Q59EF6;B4E1R7;B2RCM3;P17655;B4DN77;Q6ZVC6;B3KUH9	Q59EF6_HUMAN Calpain 2, large [catalytic] subunit variant (Fragment) OS=Homo sapiens OX=9606 PE=2 SV=1;B4E1R7_HUMAN cDNA FLJ58224, highly similar to Calpain-2 catalytic subunit OS=Homo sapiens OX=9606 PE=2 SV=1;B2RCM3_HUMAN cDNA, FLJ96158, highly similar t	7	6	6	6	9.6	83.108	6055200	3388400	2212400	166060000	136470000	76424000	Quantified
A0A024R1A3	Testicular secretory protein Li 63	UBE1		A0A024R1A3;P22314;Q5JRR6;B3KUJ2;B4DDE4;B4DL67;Q5JRR9;Q5JRS0;Q5JRS2;Q8WY81;Q5JRS1;Q5JRS3	A0A024R1A3_HUMAN Testicular secretory protein Li 63 OS=Homo sapiens OX=9606 GN=UBE1 PE=2 SV=1;UBA1_HUMAN Ubiquitin-like modifier-activating enzyme 1 OS=Homo sapiens OX=9606 GN=UBA1 PE=1 SV=3	12	10	10	10	13.5	117.85	2720900	3575100	2419900	165790000	183280000	92403000	Quantified
A0A2X0U2G7	ARHGEF28 (Fragment)	ARHGEF28		A0A2X0U2G7;Q8N1W1;D6RGZ3	A0A2X0U2G7_HUMAN ARHGEF28 (Fragment) OS=Homo sapiens OX=9606 GN=ARHGEF28 PE=4 SV=1;ARG28_HUMAN Rho guanine nucleotide exchange factor 28 OS=Homo sapiens OX=9606 GN=ARHGEF28 PE=1 SV=3;D6RGZ3_HUMAN Rho guanine nucleotide exchange factor 28 OS=Homo sapiens OX	3	12	12	12	9.1	194.74	1419400	4833100	5758200	163790000	297420000	378750000	Quantified
Q01650	Large neutral amino acids transporter small subunit 1	SLC7A5	FUNCTION: The heterodimer with SLC3A2 functions as sodium-independent, high-affinity transporter that mediates uptake of large neutral amino acids such as phenylalanine, tyrosine, L-DOPA, leucine, histidine, methionine and tryptophan (PubMed:9751058, PubMed:10049700, PubMed:11557028, PubMed:10391915, PubMed:10574970, PubMed:11311135, PubMed:11564694, PubMed:12117417, PubMed:12225859, PubMed:25998…	Q01650;Q96QB2;Q2MCL6;H0YJ95;A0A0C4DGL4;G3V4Z6;B4DVT0;A0A0S2Z502;A0A024R719;Q9UM01;Q92536	LAT1_HUMAN Large neutral amino acids transporter small subunit 1 OS=Homo sapiens OX=9606 GN=SLC7A5 PE=1 SV=2;Q96QB2_HUMAN Sodium-independent neutral amino acid transporter LAT1 OS=Homo sapiens OX=9606 GN=lat1 PE=4 SV=1	11	5	5	5	12.6	55.01	9071200	6291000	12916000	163640000	127560000	197140000	Quantified
Q12792	Twinfilin-1	TWF1	FUNCTION: Actin-binding protein involved in motile and morphological processes. Inhibits actin polymerization, likely by sequestering G-actin. By capping the barbed ends of filaments, it also regulates motility. Seems to play an important role in clathrin-mediated endocytosis and distribution of endocytic organelles (By similarity). {ECO:0000250}.	Q12792;F8VS81;F8VRG3	TWF1_HUMAN Twinfilin-1 OS=Homo sapiens OX=9606 GN=TWF1 PE=1 SV=3;F8VS81_HUMAN Twinfilin-1 (Fragment) OS=Homo sapiens OX=9606 GN=TWF1 PE=1 SV=1	3	5	5	5	17.1	40.282	7075800	8900400	10121000	161790000	170980000	209710000	Quantified
A0A024R0E3	Vang-like protein	VANGL1		A0A024R0E3;Q8TAA9	A0A024R0E3_HUMAN Vang-like protein OS=Homo sapiens OX=9606 GN=VANGL1 PE=3 SV=1;VANG1_HUMAN Vang-like protein 1 OS=Homo sapiens OX=9606 GN=VANGL1 PE=1 SV=1	2	9	9	9	21.6	59.974	4712200	4977100	9111300	161630000	153170000	186880000	Quantified
Q5RLJ0	CLE			Q5RLJ0;Q549M8;Q9Y224;G3V4C6;H0YJB9;G3V4E7	Q5RLJ0_HUMAN CLE OS=Homo sapiens OX=9606 PE=2 SV=1;Q549M8_HUMAN CLE7 OS=Homo sapiens OX=9606 GN=C14orf166 PE=2 SV=1;RTRAF_HUMAN RNA transcription, translation and transport factor protein OS=Homo sapiens OX=9606 GN=RTRAF PE=1 SV=1;G3V4C6_HUMAN RNA transcri	6	4	4	4	19.7	27.969	10252000	6553500	5090400	161470000	105840000	66941000	Quantified
Q9NYV4	Cyclin-dependent kinase 12	CDK12	FUNCTION: Cyclin-dependent kinase that phosphorylates the C-terminal domain (CTD) of the large subunit of RNA polymerase II (POLR2A), thereby acting as a key regulator of transcription elongation. Regulates the expression of genes involved in DNA repair and is required for the maintenance of genomic stability. Preferentially phosphorylates 'Ser-5' in CTD repeats that are already phosphorylated at…	Q9NYV4;J3QSD7;A0A2I6PNI6	CDK12_HUMAN Cyclin-dependent kinase 12 OS=Homo sapiens OX=9606 GN=CDK12 PE=1 SV=2;J3QSD7_HUMAN Cyclin-dependent kinase 12 (Fragment) OS=Homo sapiens OX=9606 GN=CDK12 PE=1 SV=1	3	10	10	9	11.1	164.15	4940100	4673300	7606400	161430000	231740000	563020000	Quantified
C9JJ19	28S ribosomal protein S34, mitochondrial	MRPS34		C9JJ19;P82930;A4UCR9	C9JJ19_HUMAN 28S ribosomal protein S34, mitochondrial OS=Homo sapiens OX=9606 GN=MRPS34 PE=1 SV=2;RT34_HUMAN 28S ribosomal protein S34, mitochondrial OS=Homo sapiens OX=9606 GN=MRPS34 PE=1 SV=2;A4UCR9_HUMAN Mitochondrial 28S ribosomal protein S34 OS=Homo s	3	6	6	6	34.7	26.332	11658000	9912300	1779900	159420000	103510000		Quantified
P25815	Protein S100-P	S100P	FUNCTION: May function as calcium sensor and contribute to cellular calcium signaling. In a calcium-dependent manner, functions by interacting with other proteins, such as EZR and PPP5C, and indirectly plays a role in physiological processes like the formation of microvilli in epithelial cells. May stimulate cell proliferation in an autocrine manner via activation of the receptor for activated gl…	P25815	S100P_HUMAN Protein S100-P OS=Homo sapiens OX=9606 GN=S100P PE=1 SV=2	1	2	2	2	24.2	10.4	41705000	25513000	31040000	159010000	102770000	114570000	Quantified
E9PQH6	Rho-related GTP-binding protein RhoC (Fragment)	RHOC		E9PQH6;Q5JR08;A0A024R0I3;A0A024R0C8;P08134;Q5JR06;Q5JR07;E9PN11;C9JNR4;C9JX21;A0A024R324;A0A024R2W1;Q5JR05;U3KQA9;U3KQV3;P61586;E9PLA2;C9JRM1;B4DKN9;P62745	E9PQH6_HUMAN Rho-related GTP-binding protein RhoC (Fragment) OS=Homo sapiens OX=9606 GN=RHOC PE=1 SV=1;Q5JR08_HUMAN Rho-related GTP-binding protein RhoC (Fragment) OS=Homo sapiens OX=9606 GN=RHOC PE=1 SV=8;A0A024R0I3_HUMAN Epididymis secretory sperm bindin	20	3	3	3	23.7	19.224	18102000	20408000	0	158980000	91203000		Quantified
B4E0N6	cDNA FLJ56280, highly similar to Endoplasmic reticulum-Golgi intermediate compartment protein 1			B4E0N6;Q969X5;F2Z3Q5;F2Z2U2	B4E0N6_HUMAN cDNA FLJ56280, highly similar to Endoplasmic reticulum-Golgi intermediate compartment protein 1 OS=Homo sapiens OX=9606 PE=2 SV=1;ERGI1_HUMAN Endoplasmic reticulum-Golgi intermediate compartment protein 1 OS=Homo sapiens OX=9606 GN=ERGIC1 PE=1	4	5	5	5	22.1	26.259	16914000	4883800	2041600	158880000	57837000	41382000	Quantified
Q53GR7	Solute carrier family 25, member 13 (Citrin) variant (Fragment)			Q53GR7;Q9UJS0;B7Z2E2;Q75KX8;R4GN64	Q53GR7_HUMAN Solute carrier family 25, member 13 (Citrin) variant (Fragment) OS=Homo sapiens OX=9606 PE=2 SV=1;CMC2_HUMAN Calcium-binding mitochondrial carrier protein Aralar2 OS=Homo sapiens OX=9606 GN=SLC25A13 PE=1 SV=2;B7Z2E2_HUMAN cDNA FLJ54671, highly	5	8	8	5	14.5	74.116	5395200	8434800	7354000	158710000	236010000	232970000	Quantified
Q549N5	Signal recognition particle receptor beta subunit	SRPRB		Q549N5;D3DND2;Q9Y5M8;C9J5Z8;H7C4H2	Q549N5_HUMAN Signal recognition particle receptor beta subunit OS=Homo sapiens OX=9606 GN=SRPRB PE=2 SV=1;D3DND2_HUMAN Signal recognition particle receptor, B subunit, isoform CRA_b OS=Homo sapiens OX=9606 GN=SRPRB PE=4 SV=1;SRPRB_HUMAN Signal recognition	5	4	4	4	25.1	29.702	10692000	3041000	2263800	157320000	45694000	45504000	Quantified
Q6IAP9	PRPF4 protein	PRPF4		Q6IAP9;Q5T1M7;B2R7V4;Q59EL4;O43172	Q6IAP9_HUMAN PRPF4 protein OS=Homo sapiens OX=9606 GN=PRPF4 PE=2 SV=1;Q5T1M7_HUMAN 60 kDa U4/U6 snRNP-specific spliceosomal protein OS=Homo sapiens OX=9606 GN=PRPF4 PE=2 SV=1;B2R7V4_HUMAN cDNA, FLJ93619, highly similar to Homo sapiens PRP4 pre-mRNA process	5	7	7	7	17.7	58.306	3827000	10965000	5274500	157040000	215660000	181050000	Quantified
A4D1N4	MICOS complex subunit	CHCHD3	FUNCTION: Component of the MICOS complex, a large protein complex of the mitochondrial inner membrane that plays crucial roles in the maintenance of crista junctions, inner membrane architecture, and formation of contact sites to the outer membrane. {ECO:0000256|RuleBase:RU363001}.	A4D1N4;C9JRZ6;Q9NX63;A0A286YEX5;B7Z1X9;F8WAR4	A4D1N4_HUMAN MICOS complex subunit OS=Homo sapiens OX=9606 GN=CHCHD3 PE=3 SV=1;C9JRZ6_HUMAN MICOS complex subunit OS=Homo sapiens OX=9606 GN=CHCHD3 PE=1 SV=2;MIC19_HUMAN MICOS complex subunit MIC19 OS=Homo sapiens OX=9606 GN=CHCHD3 PE=1 SV=1;A0A286YEX5_HUM	6	4	4	4	21.1	26.152	15127000	6791900	0	156600000	116370000		Quantified
Q15648	Mediator of RNA polymerase II transcription subunit 1	MED1	FUNCTION: Component of the Mediator complex, a coactivator involved in the regulated transcription of nearly all RNA polymerase II-dependent genes. Mediator functions as a bridge to convey information from gene-specific regulatory proteins to the basal RNA polymerase II transcription machinery. Mediator is recruited to promoters by direct interactions with regulatory proteins and serves as a scaf…	Q15648;B4DSK7;B2RAG9;J3KSD7;J3QKZ7	MED1_HUMAN Mediator of RNA polymerase II transcription subunit 1 OS=Homo sapiens OX=9606 GN=MED1 PE=1 SV=4;B4DSK7_HUMAN Mediator of RNA polymerase II transcription subunit 1 (Fragment) OS=Homo sapiens OX=9606 PE=2 SV=1;B2RAG9_HUMAN Mediator of RNA polymera	5	10	10	10	7.1	168.48	1102500	3120100	3215400	155440000	202190000	183800000	Quantified
B2R7E8	cDNA, FLJ93412, highly similar to Homo sapiens replication protein A2, 32kDa (RPA2), mRNA			B2R7E8;P15927;B4DUL2;B4DQD9;B4DL94;Q5TEJ0;Q5TEJ7	B2R7E8_HUMAN cDNA, FLJ93412, highly similar to Homo sapiens replication protein A2, 32kDa (RPA2), mRNA OS=Homo sapiens OX=9606 PE=2 SV=1;RFA2_HUMAN Replication protein A 32 kDa subunit OS=Homo sapiens OX=9606 GN=RPA2 PE=1 SV=1;B4DUL2_HUMAN cDNA FLJ57152, h	7	4	4	4	24.4	29.263	12154000	10760000	14670000	155290000	113450000	89151000	Quantified
F5H669	Cleavage and polyadenylation-specificity factor subunit 7 (Fragment)	CPSF7		F5H669;B4DGF8;Q8N684;F5H6M0;F5H047;J3QT54;F5H5B7;F5H1W4;F5H2K8;F5H6P5;F5H6A8;F5GXA3;C9JM38;C9J286;C9J323	F5H669_HUMAN Cleavage and polyadenylation-specificity factor subunit 7 (Fragment) OS=Homo sapiens OX=9606 GN=CPSF7 PE=1 SV=1;B4DGF8_HUMAN cDNA FLJ57877, highly similar to Cleavage and polyadenylation specificity factor 7 OS=Homo sapiens OX=9606 PE=2 SV=1;C	15	8	8	8	27	41.265	8097000	12790000	8979900	155160000	200580000	174860000	Quantified
Q53XL8	Proteasome (Prosome, macropain) 26S subunit, ATPase, 1	PSMC1		Q53XL8;Q53HB3;P62191;G3V4X1	Q53XL8_HUMAN Proteasome (Prosome, macropain) 26S subunit, ATPase, 1 OS=Homo sapiens OX=9606 GN=PSMC1 PE=2 SV=1;Q53HB3_HUMAN Proteasome 26S ATPase subunit 1 variant (Fragment) OS=Homo sapiens OX=9606 PE=1 SV=1;PRS4_HUMAN 26S proteasome regulatory subunit 4	4	2	2	2	7.3	49.184	5193300	6657000	4432800	155060000	121480000	105420000	Quantified
I0CE67	Four-and-a-half LIM domains 2	FHL2		I0CE67;Q6I9R8;Q2TSB7;D3DVK0;Q2XQU9;Q14192;Q53T40;Q53QP3	I0CE67_HUMAN Four-and-a-half LIM domains 2 OS=Homo sapiens OX=9606 GN=FHL2 PE=2 SV=1;Q6I9R8_HUMAN FHL2 protein OS=Homo sapiens OX=9606 GN=FHL2 PE=2 SV=1;Q2TSB7_HUMAN Aging-associated gene 11 OS=Homo sapiens OX=9606 GN=AAG11 PE=2 SV=1;D3DVK0_HUMAN HCG28013,	8	6	6	6	27.5	30.949	9280900	2962500	5854200	155020000	76047000	85053000	Quantified
R4GMR5	26S proteasome non-ATPase regulatory subunit 8	PSMD8		R4GMR5;V9HW09;P48556;Q5U0B3;K7EJC1;K7EJR3;K7ERW6;B4E2Y4	R4GMR5_HUMAN 26S proteasome non-ATPase regulatory subunit 8 OS=Homo sapiens OX=9606 GN=PSMD8 PE=1 SV=1;V9HW09_HUMAN Epididymis secretory sperm binding protein Li 91n OS=Homo sapiens OX=9606 GN=HEL-S-91n PE=2 SV=1;PSMD8_HUMAN 26S proteasome non-ATPase regul	8	4	4	4	19.5	32.551	8949700	3652500	0	154860000	50957000		Quantified
B2RBR9	cDNA, FLJ95650, highly similar to Homo sapiens karyopherin (importin) beta 1 (KPNB1), mRNA			B2RBR9;Q14974;B7Z5M1;J3KTM9;B7Z752;J3QR48;J3QRG4	B2RBR9_HUMAN cDNA, FLJ95650, highly similar to Homo sapiens karyopherin (importin) beta 1 (KPNB1), mRNA OS=Homo sapiens OX=9606 PE=2 SV=1;IMB1_HUMAN Importin subunit beta-1 OS=Homo sapiens OX=9606 GN=KPNB1 PE=1 SV=2;B7Z5M1_HUMAN cDNA FLJ50625, highly simil	7	6	6	6	8.3	97.183	3685900	3751900	1691400	154610000	103950000	84689000	Quantified
D6RF44	Heterogeneous nuclear ribonucleoprotein D0 (Fragment)	HNRNPD		D6RF44;H0YA96;D6RAF8;H0Y8G5;Q12771;B4DTC3;A0A024RDF4;A0A024RDB4;A1LU37;Q14103;D6RBQ9;D6RD83;B4E0W4	D6RF44_HUMAN Heterogeneous nuclear ribonucleoprotein D0 (Fragment) OS=Homo sapiens OX=9606 GN=HNRNPD PE=1 SV=8;H0YA96_HUMAN Heterogeneous nuclear ribonucleoprotein D0 (Fragment) OS=Homo sapiens OX=9606 GN=HNRNPD PE=1 SV=1;D6RAF8_HUMAN Heterogeneous nuclear	13	3	3	2	28.8	12.553	20031000	34912000	20113000	153750000	206190000	129080000	Quantified
P81605	Dermcidin	DCD	FUNCTION: DCD-1 displays antimicrobial activity thereby limiting skin infection by potential pathogens in the first few hours after bacterial colonization. Highly effective against E.coli, E.faecalis, S.aureus and C.albicans. Optimal pH and salt concentration resemble the conditions in sweat. Also exhibits proteolytic activity, cleaving on the C-terminal side of Arg and, to a lesser extent, Lys r…	P81605	DCD_HUMAN Dermcidin OS=Homo sapiens OX=9606 GN=DCD PE=1 SV=2	1	2	2	2	20	11.284	12825000	39726000	67509000	153690000	139360000	272600000	Quantified
A0A0A0MRP0	MAP7 domain-containing protein 3 (Fragment)	MAP7D3		A0A0A0MRP0;Q8IWC1	A0A0A0MRP0_HUMAN MAP7 domain-containing protein 3 (Fragment) OS=Homo sapiens OX=9606 GN=MAP7D3 PE=1 SV=1;MA7D3_HUMAN MAP7 domain-containing protein 3 OS=Homo sapiens OX=9606 GN=MAP7D3 PE=1 SV=2	2	11	11	11	15	90.131	2531000	8000800	9027300	153560000	231130000	327740000	Quantified
A0A024R6I3	Testicular tissue protein Li 206	TMED10		A0A024R6I3;Q53GF9;P49755;B4DZH3;G3V2K7;B4DL12	A0A024R6I3_HUMAN Testicular tissue protein Li 206 OS=Homo sapiens OX=9606 GN=TMED10 PE=2 SV=1;Q53GF9_HUMAN Full-length cDNA 5-PRIME end of clone CS0DF013YM24 of Fetal brain of Homo sapiens (Human) variant (Fragment) OS=Homo sapiens OX=9606 PE=2 SV=1;TMEDA_	6	4	4	4	21.9	24.976	13778000	9573200	0	153530000	111110000		Quantified
A0A3B3IUC9	Acylglycerol kinase, mitochondrial	AGK		A0A3B3IUC9;A0A3B3ITV0;A0A3B3ITX7;E9PG39;B4DR72;A0A3B3ISY9;A0A3B3ISZ0;E9PC15;B4E2Z8;A0A3B3ITD0;A4D1U5;Q53H12	A0A3B3IUC9_HUMAN Acylglycerol kinase, mitochondrial OS=Homo sapiens OX=9606 GN=AGK PE=1 SV=1;A0A3B3ITV0_HUMAN Acylglycerol kinase, mitochondrial (Fragment) OS=Homo sapiens OX=9606 GN=AGK PE=1 SV=1;A0A3B3ITX7_HUMAN Acylglycerol kinase, mitochondrial OS=Homo	12	4	4	4	44	14.805	17359000	25185000	20495000	153050000	201290000	178050000	Quantified
Q7L0Y3	tRNA methyltransferase 10 homolog C	TRMT10C	FUNCTION: Mitochondrial tRNA N(1)-methyltransferase involved in mitochondrial tRNA maturation (PubMed:18984158, PubMed:21593607, PubMed:23042678, PubMed:27132592). Component of mitochondrial ribonuclease P, a complex composed of TRMT10C/MRPP1, HSD17B10/MRPP2 and PRORP/MRPP3, which cleaves tRNA molecules in their 5'-ends (PubMed:18984158). Together with HSD17B10/MRPP2, forms a subcomplex of the mi…	Q7L0Y3;C9JVB6	TM10C_HUMAN tRNA methyltransferase 10 homolog C OS=Homo sapiens OX=9606 GN=TRMT10C PE=1 SV=2;C9JVB6_HUMAN tRNA methyltransferase 10 homolog C (Fragment) OS=Homo sapiens OX=9606 GN=TRMT10C PE=1 SV=1	2	5	5	5	15.4	47.346	4252700	8562200	7037400	152690000	165900000	163190000	Quantified
Q9UHR4	Brain-specific angiogenesis inhibitor 1-associated protein 2-like protein 1	BAIAP2L1	FUNCTION: May function as adapter protein. Involved in the formation of clusters of actin bundles. Plays a role in the reorganization of the actin cytoskeleton in response to bacterial infection. {ECO:0000269|PubMed:17430976, ECO:0000269|PubMed:19366662, ECO:0000269|PubMed:22921828}.	Q9UHR4	BI2L1_HUMAN Brain-specific angiogenesis inhibitor 1-associated protein 2-like protein 1 OS=Homo sapiens OX=9606 GN=BAIAP2L1 PE=1 SV=2	1	11	11	11	28.8	56.882	2917100	12125000	14263000	152450000	330190000	364740000	Quantified
B3KNP0	cDNA FLJ30074 fis, clone BGGI11000123, highly similar to Homo sapiens formin binding protein 4 (FNBP4), mRNA (Fragment)			B3KNP0;D3DQS4;Q8N3X1;Q7Z666	B3KNP0_HUMAN cDNA FLJ30074 fis, clone BGGI11000123, highly similar to Homo sapiens formin binding protein 4 (FNBP4), mRNA (Fragment) OS=Homo sapiens OX=9606 PE=2 SV=1;D3DQS4_HUMAN Formin binding protein 4, isoform CRA_d OS=Homo sapiens OX=9606 GN=FNBP4 PE=	4	9	9	9	12.4	99.856	2093900	12808000	9284300	152250000	242610000	205510000	Quantified
Q66K47	FCF1 protein	FCF1		Q66K47;G3V5S9;G3V1S4;Q4FZ45;Q9Y324;G3V2M5	Q66K47_HUMAN FCF1 protein OS=Homo sapiens OX=9606 GN=FCF1 PE=2 SV=1;G3V5S9_HUMAN rRNA-processing protein FCF1 homolog OS=Homo sapiens OX=9606 GN=FCF1 PE=1 SV=1;G3V1S4_HUMAN Chromosome 14 open reading frame 111, isoform CRA_a OS=Homo sapiens OX=9606 GN=FCF1	6	2	2	2	18.3	12.811	25216000	20721000	0	151730000	107020000		Quantified
Q9P031	Thyroid transcription factor 1-associated protein 26	CCDC59	FUNCTION: Component of the transcription complexes of the pulmonary surfactant-associated protein-B (SFTPB) and -C (SFTPC). Enhances homeobox protein Nkx-2.1-activated SFTPB and SFTPC promoter activities. {ECO:0000269|PubMed:12882447, ECO:0000269|PubMed:16630564}.	Q9P031;F8VNY5	TAP26_HUMAN Thyroid transcription factor 1-associated protein 26 OS=Homo sapiens OX=9606 GN=CCDC59 PE=1 SV=2;F8VNY5_HUMAN Thyroid transcription factor 1-associated protein 26 (Fragment) OS=Homo sapiens OX=9606 GN=CCDC59 PE=1 SV=1	2	6	6	6	27	28.669	14586000	22821000	13819000	150630000	112310000	167390000	Quantified
P27824	Calnexin	CANX	FUNCTION: Calcium-binding protein that interacts with newly synthesized glycoproteins in the endoplasmic reticulum. It may act in assisting protein assembly and/or in the retention within the ER of unassembled protein subunits. It seems to play a major role in the quality control apparatus of the ER by the retention of incorrectly folded proteins. Associated with partial T-cell antigen receptor c…	P27824;D6RGY2;Q6ZP56;D6RFL1;H0Y9Q7;H0Y9H1	CALX_HUMAN Calnexin OS=Homo sapiens OX=9606 GN=CANX PE=1 SV=2;D6RGY2_HUMAN Calnexin (Fragment) OS=Homo sapiens OX=9606 GN=CANX PE=1 SV=1;Q6ZP56_HUMAN cDNA FLJ26480 fis, clone KDN05071, highly similar to Calnexin OS=Homo sapiens OX=9606 PE=2 SV=1	6	6	6	6	12.7	67.567	5006000	9438200	4235300	149520000	201570000	164420000	Quantified
Q8WUQ7	Cactin	CACTIN	FUNCTION: Involved in the regulation of innate immune response (PubMed:20829348). Acts as negative regulator of Toll-like receptor, interferon-regulatory factor (IRF) and canonical NF-kappa-B signaling pathways (PubMed:20829348, PubMed:26363554). Contributes to the regulation of transcriptional activation of NF-kappa-B target genes in response to endogenous proinflammatory stimuli (PubMed:2082934…	Q8WUQ7;K7ENY9;K7EIU6;B4DSX7;K7EMQ0	CATIN_HUMAN Cactin OS=Homo sapiens OX=9606 GN=CACTIN PE=1 SV=3;K7ENY9_HUMAN Cactin (Fragment) OS=Homo sapiens OX=9606 GN=CACTIN PE=1 SV=1	5	8	8	8	13.2	88.701	5684300	3193300	8631500	148750000	186790000	153950000	Quantified
Q6IAW5	CALU protein	CALU		Q6IAW5;B3KQF5;O43852;B3KNG6;A0A024R755;B3KQK3;H0Y875	Q6IAW5_HUMAN CALU protein OS=Homo sapiens OX=9606 GN=CALU PE=2 SV=1;B3KQF5_HUMAN cDNA FLJ90381 fis, clone NT2RP2005035, highly similar to Calumenin OS=Homo sapiens OX=9606 PE=2 SV=1;CALU_HUMAN Calumenin OS=Homo sapiens OX=9606 GN=CALU PE=1 SV=2;B3KNG6_HUMA	7	6	6	6	24.4	37.106	8332700	23667000	13136000	148180000	313530000	204290000	Quantified
B2RD27	cDNA, FLJ96428, highly similar to Homo sapiens proteasome (prosome, macropain) 26S subunit, non-ATPase, 7 (Mov34 homolog) (PSMD7), mRNA			B2RD27;P51665;B4DXI8;H3BNT7;H3BTM8	B2RD27_HUMAN cDNA, FLJ96428, highly similar to Homo sapiens proteasome (prosome, macropain) 26S subunit, non-ATPase, 7 (Mov34 homolog) (PSMD7), mRNA OS=Homo sapiens OX=9606 PE=2 SV=1;PSMD7_HUMAN 26S proteasome non-ATPase regulatory subunit 7 OS=Homo sapien	5	5	5	5	16	37.011	10151000	17386000	8146300	147740000	226240000	123090000	Quantified
V9HWF4	Phosphoglycerate kinase	HEL-S-68p		V9HWF4;P00558;B4E1H9;B4DHM5;B4DWQ3;B4DHB3;V9HW85;A0A140VJR3;P07205	V9HWF4_HUMAN Phosphoglycerate kinase OS=Homo sapiens OX=9606 GN=HEL-S-68p PE=2 SV=1;PGK1_HUMAN Phosphoglycerate kinase 1 OS=Homo sapiens OX=9606 GN=PGK1 PE=1 SV=3;B4E1H9_HUMAN Phosphoglycerate kinase OS=Homo sapiens OX=9606 PE=2 SV=1	9	5	5	5	18.7	44.614	4495100	8484800	6589400	147210000	209240000	136780000	Quantified
Q9NVV4	Poly(A) RNA polymerase, mitochondrial	MTPAP	FUNCTION: Polymerase that creates the 3' poly(A) tail of mitochondrial transcripts. Can use all four nucleotides, but has higher activity with ATP and UTP (in vitro). Plays a role in replication-dependent histone mRNA degradation. May be involved in the terminal uridylation of mature histone mRNAs before their degradation is initiated. Might be responsible for the creation of some UAA stop codons…	Q9NVV4;Q5T852	PAPD1_HUMAN Poly(A) RNA polymerase, mitochondrial OS=Homo sapiens OX=9606 GN=MTPAP PE=1 SV=1	2	4	4	4	9.5	66.171	4930500	6945200	9197300	147040000	178000000	292510000	Quantified
A0A494C0D1	Succinate--CoA ligase [ADP/GDP-forming] subunit alpha, mitochondrial	SUCLG1		A0A494C0D1;B7Z438;Q6IAL5;B2R8A1;A8K4W7;P53597;H7C233	A0A494C0D1_HUMAN Succinate--CoA ligase [ADP/GDP-forming] subunit alpha, mitochondrial OS=Homo sapiens OX=9606 GN=SUCLG1 PE=1 SV=1;B7Z438_HUMAN cDNA FLJ56352, highly similar to Succinyl-CoA ligase (GDP-forming) subunit alpha, mitochondrial OS=Homo sapiens O	7	3	3	3	19	22.458	12444000	6559000	12522000	146780000	72262000	114800000	Quantified
B4E022	cDNA FLJ56274, highly similar to Transketolase			B4E022;V9HWD9;Q53EM5;A0A024R2Z9;P29401;B3KPZ8;A0A0K0K1H9;B4DVU1;A0A0B4J1R6;B3KSI4;E9PFF2;F8W888;A0A0S2Z5C0	B4E022_HUMAN cDNA FLJ56274, highly similar to Transketolase OS=Homo sapiens OX=9606 PE=2 SV=1;V9HWD9_HUMAN Epididymis luminal protein 107 OS=Homo sapiens OX=9606 GN=HEL107 PE=2 SV=1;Q53EM5_HUMAN Transketolase variant (Fragment) OS=Homo sapiens OX=9606 PE=2	13	4	4	4	10.6	62.878	6820900	4402200	1177300	146440000	85513000	74225000	Quantified
Q5TDE9	Chromosome 1 open reading frame 57, isoform CRA_d	C1orf57		Q5TDE9;Q5TDF0;Q9BSD7	Q5TDE9_HUMAN Chromosome 1 open reading frame 57, isoform CRA_d OS=Homo sapiens OX=9606 GN=C1orf57 PE=2 SV=1;Q5TDF0_HUMAN Cancer-related nucleoside-triphosphatase OS=Homo sapiens OX=9606 GN=NTPCR PE=1 SV=1;NTPCR_HUMAN Cancer-related nucleoside-triphosphatas	3	5	5	5	35.8	20.713	13064000	11660000	0	146290000	108280000		Quantified
P08754	Guanine nucleotide-binding protein G(i) subunit alpha	GNAI3	FUNCTION: Heterotrimeric guanine nucleotide-binding proteins (G proteins) function as transducers downstream of G protein-coupled receptors (GPCRs) in numerous signaling cascades. The alpha chain contains the guanine nucleotide binding site and alternates between an active, GTP-bound state and an inactive, GDP-bound state. Signaling by an activated GPCR promotes GDP release and GTP binding. The a…	P08754;Q6LCB5;A0A142CHG9;A0A1W2PRE1;A2A2R6;A0A1W2PQK2;A0A087WTB6;Q5JWD1;H0Y7E8;A0A1W2PRJ7;Q6AWC5;A0A087WZE5;A0A1W2PS82;A0A3B3IUA8;Q5JWE9;A1LQ23;Q8N2B4;Q5T697;B3KP89;A0A024R097;A8K1Y9;P11488;P19087;P09471;A8MTJ3;P38405	GNAI3_HUMAN Guanine nucleotide-binding protein G(i) subunit alpha OS=Homo sapiens OX=9606 GN=GNAI3 PE=1 SV=3	26	7	6	4	24.9	40.532	11106000	5094100	15503000	145430000	136590000	177840000	Quantified
V9HW95	Epididymis secretory protein Li 84	HEL-S-84		V9HW95;Q15293;Q5J7V8;E9PP27	V9HW95_HUMAN Epididymis secretory protein Li 84 OS=Homo sapiens OX=9606 GN=HEL-S-84 PE=2 SV=1;RCN1_HUMAN Reticulocalbin-1 OS=Homo sapiens OX=9606 GN=RCN1 PE=1 SV=1;Q5J7V8_HUMAN Proliferation-inducing gene 20 protein OS=Homo sapiens OX=9606 PE=2 SV=1	4	7	7	7	27.5	38.89	9208600	13786000	6892900	145300000	150040000	122540000	Quantified
H0YE25	Glutamine amidotransferase-like class 1 domain-containing protein 1 (Fragment)	GATD1		H0YE25	H0YE25_HUMAN Glutamine amidotransferase-like class 1 domain-containing protein 1 (Fragment) OS=Homo sapiens OX=9606 GN=GATD1 PE=1 SV=1	1	1	1	1	6.2	15.439	18137000	0	0	145100000			Quantified
A0A2R2Y2Q3	Tropomyosin 3 nu	TPM3		A0A2R2Y2Q3;M1VPF4;A0A494C0P6	A0A2R2Y2Q3_HUMAN Tropomyosin 3 nu OS=Homo sapiens OX=9606 GN=TPM3 PE=1 SV=1;M1VPF4_HUMAN Tyrosine-protein kinase receptor OS=Homo sapiens OX=9606 GN=TPM3-ROS1 PE=2 SV=1;A0A494C0P6_HUMAN Tropomyosin alpha-3 chain OS=Homo sapiens OX=9606 GN=TPM3 PE=1 SV=1	3	25	1	0	58.6	33.112	9059900	16361000	4404300	144960000	226260000	68860000	Quantified
Q2LE71	Actin-related protein 2/3 complex subunit 3	ARPC3	FUNCTION: Functions as component of the Arp2/3 complex which is involved in regulation of actin polymerization and together with an activating nucleation-promoting factor (NPF) mediates the formation of branched actin networks. {ECO:0000256|PIRNR:PIRNR016315}.	Q2LE71;B2R4D5;O15145;F8VR50;C9JZD1;B4DM63	Q2LE71_HUMAN Actin-related protein 2/3 complex subunit 3 OS=Homo sapiens OX=9606 GN=ARPC3 PE=2 SV=1;B2R4D5_HUMAN Actin-related protein 2/3 complex subunit 3 OS=Homo sapiens OX=9606 PE=2 SV=1;ARPC3_HUMAN Actin-related protein 2/3 complex subunit 3 OS=Homo s	6	3	3	3	19.7	20.564	20196000	14880000	5444400	144630000	137490000	101650000	Quantified
P42224	Signal transducer and activator of transcription 1-alpha/beta	STAT1	FUNCTION: Signal transducer and transcription activator that mediates cellular responses to interferons (IFNs), cytokine KITLG/SCF and other cytokines and other growth factors. Following type I IFN (IFN-alpha and IFN-beta) binding to cell surface receptors, signaling via protein kinases leads to activation of Jak kinases (TYK2 and JAK1) and to tyrosine phosphorylation of STAT1 and STAT2. The phos…	P42224;J3KPM9;A0A510GDC6;H7BZB5;A5D905;E7EPD2;D2KFR9	STAT1_HUMAN Signal transducer and activator of transcription 1-alpha/beta OS=Homo sapiens OX=9606 GN=STAT1 PE=1 SV=2;J3KPM9_HUMAN Signal transducer and activator of transcription OS=Homo sapiens OX=9606 GN=STAT1 PE=1 SV=1	7	9	9	9	14.1	87.334	2206100	4235000	2678800	144420000	130400000	56061000	Quantified
Q9UPN1	Serine/threonine-protein phosphatase (Fragment)	PPP1CC		Q9UPN1;F8VYE8;A0A024RBP2;P36873;F8VR82;F8W0W8;A0A087WYY5	Q9UPN1_HUMAN Serine/threonine-protein phosphatase (Fragment) OS=Homo sapiens OX=9606 GN=PPP1CC PE=3 SV=1;F8VYE8_HUMAN Serine/threonine-protein phosphatase OS=Homo sapiens OX=9606 GN=PPP1CC PE=1 SV=1;A0A024RBP2_HUMAN Serine/threonine-protein phosphatase OS=	7	13	2	2	49.3	33.773	9713600	8561900	1265100	144230000	111840000	37523000	Quantified
B4DQY1	cDNA FLJ56133, highly similar to Serine/threonine-protein phosphatase 2A 65 kDa regulatory subunit A alpha isoform			B4DQY1;B4DDF7;A8K7B7;A8K3H8;P30153;B4DE69;B3KQV6;Q8NB89;B4E1Q0;C9J9C1;E9PH38;M0QXG4;M0R0K6;H0YDG7;B7Z1G3;A8K8B0;P30154	B4DQY1_HUMAN cDNA FLJ56133, highly similar to Serine/threonine-protein phosphatase 2A 65 kDa regulatory subunit A alpha isoform OS=Homo sapiens OX=9606 PE=2 SV=1;B4DDF7_HUMAN cDNA FLJ53296, highly similar to Serine/threonine-protein phosphatase 2A 65 kDa r	17	6	6	6	16	61.521	6240800	4207300	3662400	143990000	132400000	140740000	Quantified
Q9Y305	Acyl-coenzyme A thioesterase 9, mitochondrial	ACOT9	FUNCTION: Acyl-CoA thioesterases are a group of enzymes that catalyze the hydrolysis of acyl-CoAs to the free fatty acid and coenzyme A (CoASH), providing the potential to regulate intracellular levels of acyl-CoAs, free fatty acids and CoASH. Active on long chain acyl-CoAs.	Q9Y305;C9J7L8;Q96EA2;H7C5Q2;Q9H2R8	ACOT9_HUMAN Acyl-coenzyme A thioesterase 9, mitochondrial OS=Homo sapiens OX=9606 GN=ACOT9 PE=1 SV=2;C9J7L8_HUMAN Acyl-coenzyme A thioesterase 9, mitochondrial OS=Homo sapiens OX=9606 GN=ACOT9 PE=1 SV=1;Q96EA2_HUMAN ACOT9 protein OS=Homo sapiens OX=9606 GN	5	5	5	5	15.9	49.901	3628300	4048000	7478900	143800000	151960000	108420000	Quantified
A0A024R5D8	Aldehyde dehydrogenase	ALDH3B1		A0A024R5D8;P43353;A0A024R5K0;Q59F10;A0A087X2D4;A0A087X192;Q9BUJ8;A0A087WUF8;B4DSX1;A0A087WTE0	A0A024R5D8_HUMAN Aldehyde dehydrogenase OS=Homo sapiens OX=9606 GN=ALDH3B1 PE=3 SV=1;AL3B1_HUMAN Aldehyde dehydrogenase family 3 member B1 OS=Homo sapiens OX=9606 GN=ALDH3B1 PE=1 SV=1;A0A024R5K0_HUMAN Aldehyde dehydrogenase OS=Homo sapiens OX=9606 GN=ALDH3	10	7	6	6	17.1	51.839	5262500	10345000	9449500	143770000	184100000	117440000	Quantified
Q9NY12	H/ACA ribonucleoprotein complex subunit 1	GAR1	FUNCTION: Required for ribosome biogenesis and telomere maintenance. Part of the H/ACA small nucleolar ribonucleoprotein (H/ACA snoRNP) complex, which catalyzes pseudouridylation of rRNA. This involves the isomerization of uridine such that the ribose is subsequently attached to C5, instead of the normal N1. Each rRNA can contain up to 100 pseudouridine ('psi') residues, which may serve to stabil…	Q9NY12	GAR1_HUMAN H/ACA ribonucleoprotein complex subunit 1 OS=Homo sapiens OX=9606 GN=GAR1 PE=1 SV=1	1	3	3	3	16.6	22.348	13119000	6870700	7497800	143640000	62976000	83603000	Quantified
H3BMH2	Ras-related protein Rab-11A (Fragment)	RAB11A		H3BMH2;H3BSC1;A0A024R5Z8;B4DMN1;P62491;Q15907;B4DQU5	H3BMH2_HUMAN Ras-related protein Rab-11A (Fragment) OS=Homo sapiens OX=9606 GN=RAB11A PE=4 SV=1;H3BSC1_HUMAN Ras-related protein Rab-11A OS=Homo sapiens OX=9606 GN=RAB11A PE=1 SV=1;A0A024R5Z8_HUMAN RAB11A, member RAS oncogene family, isoform CRA_a OS=Homo	7	3	3	3	20	17.668	11935000	7535100	0	143440000	77927000		Quantified
B2R6D0	26S proteasome non-ATPase regulatory subunit 1		FUNCTION: Component of the 26S proteasome, a multiprotein complex involved in the ATP-dependent degradation of ubiquitinated proteins. This complex plays a key role in the maintenance of protein homeostasis by removing misfolded or damaged proteins, which could impair cellular functions, and by removing proteins whose functions are no longer required. Therefore, the proteasome participates in num…	B2R6D0;A0A087WW66;Q99460;Q05BX4;Q05CW6;H7BZR6;H7C378;C9J9M4	B2R6D0_HUMAN 26S proteasome non-ATPase regulatory subunit 1 OS=Homo sapiens OX=9606 PE=2 SV=1;A0A087WW66_HUMAN 26S proteasome non-ATPase regulatory subunit 1 OS=Homo sapiens OX=9606 GN=PSMD1 PE=1 SV=1;PSMD1_HUMAN 26S proteasome non-ATPase regulatory subuni	8	6	6	6	9.3	105.84	2215900	4652500	3573900	142240000	175580000	139460000	Quantified
B7Z7L9	cDNA FLJ56173, highly similar to U4/U6.U5 tri-snRNP-associated protein 2			B7Z7L9;A0A087X1B2;B9A018;Q53GS9;B3KPG7;B3KMG1;A0A087WW31;C9JIU2;F8WC91	B7Z7L9_HUMAN cDNA FLJ56173, highly similar to U4/U6.U5 tri-snRNP-associated protein 2 OS=Homo sapiens OX=9606 PE=2 SV=1;A0A087X1B2_HUMAN U4/U6.U5 tri-snRNP-associated protein 2 OS=Homo sapiens OX=9606 GN=USP39 PE=1 SV=1;B9A018_HUMAN U4/U6.U5 tri-snRNP-asso	9	9	9	9	24.4	56.383	4454800	10831000	20152000	141210000	311330000	418680000	Quantified
Q49A78	PFKP protein	PFKP		Q49A78	Q49A78_HUMAN PFKP protein OS=Homo sapiens OX=9606 GN=PFKP PE=2 SV=1	1	6	1	1	40.6	22.867	20942000	42234000	266470000	140900000	186020000	2215700000	Quantified
F8WDD7	Actin-related protein 2/3 complex subunit 4	ARPC4		F8WDD7;F8WCF6;A0A0A6YYG9;P59998;R4GN08;Q9H7Z5;H7C0A3	F8WDD7_HUMAN Actin-related protein 2/3 complex subunit 4 OS=Homo sapiens OX=9606 GN=ARPC4 PE=4 SV=1;F8WCF6_HUMAN Actin-related protein 2/3 complex subunit 4 OS=Homo sapiens OX=9606 GN=ARPC4-TTLL3 PE=3 SV=1;A0A0A6YYG9_HUMAN Protein ARPC4-TTLL3 OS=Homo sapie	7	2	2	2	16.8	13.057	23139000	40076000	21606000	138840000	207820000	126670000	Quantified
A7BI36	p180/ribosome receptor	RRBP1		A7BI36;Q9P2E9;F8W7S5;A1A5C5;A1A5C4;A0A087WVV2;B3KSG1;A0A087WU26;A2A2S5;Q32NB1	A7BI36_HUMAN p180/ribosome receptor OS=Homo sapiens OX=9606 GN=RRBP1 PE=2 SV=2;RRBP1_HUMAN Ribosome-binding protein 1 OS=Homo sapiens OX=9606 GN=RRBP1 PE=1 SV=5;F8W7S5_HUMAN Ribosome-binding protein 1 OS=Homo sapiens OX=9606 GN=RRBP1 PE=1 SV=1;A1A5C5_HUMAN	10	12	12	12	10.8	165.75	1061100	3249000	2997300	138800000	313900000	281500000	Quantified
A0A0K0K1K8	Enolase 1, (Alpha), isoform CRA_a	ENO1		A0A0K0K1K8;A0A024R4F1;P06733;E2DRY6;A0A2R8Y6G6;A4QMW8;A4UCS8;K7EM90;A0A2R8Y6I8;A0A2R8Y879;Q9NPL4;A0A2R8YEM5;F5H0C8;D3DTL4;L0R849;A0A024R3U0;Q6FHV6;P13929;P09104	A0A0K0K1K8_HUMAN Enolase 1, (Alpha), isoform CRA_a OS=Homo sapiens OX=9606 GN=ENO1 PE=3 SV=1;A0A024R4F1_HUMAN Epididymis secretory protein Li 17 OS=Homo sapiens OX=9606 GN=HEL-S-17 PE=2 SV=1;ENOA_HUMAN Alpha-enolase OS=Homo sapiens OX=9606 GN=ENO1 PE=1 SV=	19	7	7	7	25.3	47.168	5290900	7498000	6709500	138760000	162520000	98423000	Quantified
M0R299	rRNA 2-O-methyltransferase fibrillarin (Fragment)	FBL		M0R299;M0QXL5;Q96BS4;P22087;M0R0P1;M0R2Q4;B4DLD4;M0R2U2;M0R1H0;M0R2B0;A6NHQ2	M0R299_HUMAN rRNA 2-O-methyltransferase fibrillarin (Fragment) OS=Homo sapiens OX=9606 GN=FBL PE=1 SV=1;M0QXL5_HUMAN rRNA 2-O-methyltransferase fibrillarin (Fragment) OS=Homo sapiens OX=9606 GN=FBL PE=1 SV=1;Q96BS4_HUMAN FBL protein (Fragment) OS=Homo sa	11	4	4	4	24	25.308	9762500	8271600	6677500	138130000	120940000	92486000	Quantified
F5H1U9	Multiple PDZ domain protein	MPDZ		F5H1U9;O75970;B7ZB24;B4DH86;H0YGQ3	F5H1U9_HUMAN Multiple PDZ domain protein OS=Homo sapiens OX=9606 GN=MPDZ PE=1 SV=1;MPDZ_HUMAN Multiple PDZ domain protein OS=Homo sapiens OX=9606 GN=MPDZ PE=1 SV=2;B7ZB24_HUMAN Multiple PDZ domain protein OS=Homo sapiens OX=9606 GN=MPDZ PE=1 SV=1;B4DH86_HU	5	2	2	2	1.2	223.12	1209800	604400	451270	136630000		20200000	Quantified
B4DV79	Eukaryotic translation initiation factor 3 subunit B	EIF3B	FUNCTION: Component of the eukaryotic translation initiation factor 3 (eIF-3) complex, which is involved in protein synthesis and, together with other initiation factors, stimulates binding of mRNA and methionyl-tRNAi to the 40S ribosome. {ECO:0000256|PIRNR:PIRNR036424}.; FUNCTION: RNA-binding component of the eukaryotic translation initiation factor 3 (eIF-3) complex, which is involved in protei…	B4DV79;A4D210;A0A024R821;P55884;Q96G38;B4DXN6;Q86UM1;C9JQN7;Q59FS8;C9JZG1	B4DV79_HUMAN Eukaryotic translation initiation factor 3 subunit B OS=Homo sapiens OX=9606 GN=EIF3B PE=2 SV=1;A4D210_HUMAN Eukaryotic translation initiation factor 3 subunit B OS=Homo sapiens OX=9606 GN=EIF3S9 PE=3 SV=1;A0A024R821_HUMAN Eukaryotic translati	10	9	9	9	13.8	85.134	3386200	3288000	4542900	135680000	137240000	111100000	Quantified
J3QQS1	28S ribosomal protein S7, mitochondrial (Fragment)	MRPS7		J3QQS1;A0A024R8L0;J3QLS3;Q9Y2R9;J3KSI8;J3QKW2	J3QQS1_HUMAN 28S ribosomal protein S7, mitochondrial (Fragment) OS=Homo sapiens OX=9606 GN=MRPS7 PE=1 SV=1;A0A024R8L0_HUMAN Mitochondrial ribosomal protein S7, isoform CRA_a OS=Homo sapiens OX=9606 GN=MRPS7 PE=4 SV=1;J3QLS3_HUMAN 28S ribosomal protein S7,	6	4	4	4	27.9	19.903	12139000	11555000	8191100	135600000	73617000	61947000	Quantified
Q6IBR8	Eukaryotic translation initiation factor 2, subunit 2 beta, 38kDa	EIF2S2		Q6IBR8;B5BU01;P20042;Q96I16;Q3B7I9;Q59GZ3	Q6IBR8_HUMAN Eukaryotic translation initiation factor 2, subunit 2 beta, 38kDa OS=Homo sapiens OX=9606 GN=EIF2S2 PE=2 SV=1;B5BU01_HUMAN Eukaryotic translation initiation factor 2 beta OS=Homo sapiens OX=9606 GN=EIF2S2 PE=2 SV=1;IF2B_HUMAN Eukaryotic transl	6	7	7	7	29.1	38.388	2601600	15932000	15263000	135400000	214690000	275640000	Quantified
A0A024RC47	Zinc finger protein 24 (KOX 17), isoform CRA_b	ZNF24		A0A024RC47;P17028;K7EPL1;K7EQP8;K7EPZ8	A0A024RC47_HUMAN Zinc finger protein 24 (KOX 17), isoform CRA_b OS=Homo sapiens OX=9606 GN=ZNF24 PE=4 SV=1;ZNF24_HUMAN Zinc finger protein 24 OS=Homo sapiens OX=9606 GN=ZNF24 PE=1 SV=4	5	11	11	11	41.6	42.128	6336500	25665000	29985000	135140000	307440000	655980000	Quantified
Q6PCB5	Lysine-specific demethylase RSBN1L	RSBN1L	FUNCTION: Lysine-specific demethylase that specifically demethylates methylated lysine residues of proteins. {ECO:0000250|UniProtKB:Q80T69}.	Q6PCB5;H7C2D3;C9JM20	RSBNL_HUMAN Lysine-specific demethylase RSBN1L OS=Homo sapiens OX=9606 GN=RSBN1L PE=1 SV=2	3	10	10	10	13.2	94.868	770090	4340900	8167300	134910000	126620000	201070000	Quantified
Q499Z2	Hexosyltransferase (Fragment)	B3GALT6		Q499Z2;Q96L58	Q499Z2_HUMAN Hexosyltransferase (Fragment) OS=Homo sapiens OX=9606 GN=B3GALT6 PE=2 SV=1;B3GT6_HUMAN Beta-1,3-galactosyltransferase 6 OS=Homo sapiens OX=9606 GN=B3GALT6 PE=1 SV=2	2	4	4	4	13.5	34.489	9669100	4911800	1214100	134770000	67586000	39257000	Quantified
Q0VGD6	HNRPR protein (Fragment)	HNRPR		Q0VGD6;B2R7W4;O43390;B4DT28;B4DMB1;Q6MZS5;B4DMD1;A0A286YEZ8;Q7Z334	Q0VGD6_HUMAN HNRPR protein (Fragment) OS=Homo sapiens OX=9606 GN=HNRPR PE=2 SV=1;B2R7W4_HUMAN cDNA, FLJ93632, highly similar to Homo sapiens heterogeneous nuclear ribonucleoprotein R (HNRPR), mRNA OS=Homo sapiens OX=9606 PE=2 SV=1;HNRPR_HUMAN Heterogeneous	9	7	7	5	14.7	67.86	4274300	3074500	5014100	134250000	118800000	137380000	Quantified
O75940	Survival of motor neuron-related-splicing factor 30	SMNDC1	FUNCTION: Necessary for spliceosome assembly. Overexpression causes apoptosis. {ECO:0000269|PubMed:11331295, ECO:0000269|PubMed:11331595, ECO:0000269|PubMed:9817934}.	O75940	SPF30_HUMAN Survival of motor neuron-related-splicing factor 30 OS=Homo sapiens OX=9606 GN=SMNDC1 PE=1 SV=1	1	4	4	4	29.4	26.711	10611000	17362000	16500000	133750000	124550000	117360000	Quantified
A2BDK6	Microtubule-associated protein 1B	MAP1B		A2BDK6;A0A024RAM4;P46821;Q5H9P1;D6RA40;A5D8X6;Q05BW8;D6RA32;Q86X89;Q32NB7;Q6PJD3;A5D6X1;Q4VBY4;E9PGC8;P78559	A2BDK6_HUMAN Microtubule-associated protein 1B OS=Homo sapiens OX=9606 GN=MAP1B PE=2 SV=1;A0A024RAM4_HUMAN Microtubule-associated protein 1B, isoform CRA_b OS=Homo sapiens OX=9606 GN=MAP1B PE=4 SV=1;MAP1B_HUMAN Microtubule-associated protein 1B OS=Homo sap	15	10	10	10	6.3	256.71	1225000	1006100	1011300	132960000	104330000	58658000	Quantified
O95470	Sphingosine-1-phosphate lyase 1	SGPL1	FUNCTION: Cleaves phosphorylated sphingoid bases (PSBs), such as sphingosine-1-phosphate, into fatty aldehydes and phosphoethanolamine. Elevates stress-induced ceramide production and apoptosis (PubMed:11018465, PubMed:14570870, PubMed:24809814, PubMed:28165339). Required for global lipid homeostasis in liver and cholesterol homeostasis in fibroblasts. Involved in the regulation of pro-inflammato…	O95470;H0Y3V8;H7BXL7	SGPL1_HUMAN Sphingosine-1-phosphate lyase 1 OS=Homo sapiens OX=9606 GN=SGPL1 PE=1 SV=3;H0Y3V8_HUMAN Sphingosine-1-phosphate lyase 1 (Fragment) OS=Homo sapiens OX=9606 GN=SGPL1 PE=1 SV=1;H7BXL7_HUMAN Sphingosine-1-phosphate lyase 1 (Fragment) OS=Homo sapien	3	5	5	5	12.9	63.523	3238200	6562100	12306000	132600000	146730000	265730000	Quantified
A0A024QZC1	CD2 antigen (Cytoplasmic tail) binding protein 2, isoform CRA_a	CD2BP2		A0A024QZC1;O95400;Q5QTR6;A0A0S2Z5J7	A0A024QZC1_HUMAN CD2 antigen (Cytoplasmic tail) binding protein 2, isoform CRA_a OS=Homo sapiens OX=9606 GN=CD2BP2 PE=2 SV=1;CD2B2_HUMAN CD2 antigen cytoplasmic tail-binding protein 2 OS=Homo sapiens OX=9606 GN=CD2BP2 PE=1 SV=1;Q5QTR6_HUMAN FWP010 OS=Homo	4	5	5	5	16.4	37.646	6974400	23434000	16069000	132020000	233630000	192450000	Quantified
Q09028	Histone-binding protein RBBP4	RBBP4	FUNCTION: Core histone-binding subunit that may target chromatin assembly factors, chromatin remodeling factors and histone deacetylases to their histone substrates in a manner that is regulated by nucleosomal DNA. Component of several complexes which regulate chromatin metabolism. These include the chromatin assembly factor 1 (CAF-1) complex, which is required for chromatin assembly following DN…	Q09028;E9PNS2;E9PIC4;E9PNS6;E9PC52;Q6FHQ0;Q16576;H0YF10;A8K6A2;C9JAJ9;H0YEU5;B4DRT0;Q5JP02;H0YCT5;H0YDK2;Q5JP01	RBBP4_HUMAN Histone-binding protein RBBP4 OS=Homo sapiens OX=9606 GN=RBBP4 PE=1 SV=3;E9PNS2_HUMAN Histone-binding protein RBBP4 OS=Homo sapiens OX=9606 GN=RBBP4 PE=1 SV=1;E9PIC4_HUMAN Histone-binding protein RBBP4 OS=Homo sapiens OX=9606 GN=RBBP4 PE=1 SV=1	16	5	5	5	9.9	47.655	7734700	11736000	10218000	130510000	131480000	128100000	Quantified
Q32MN6	TATA-box-binding protein	TBP		Q32MN6;B4DPC1;Q32MN7;P20226;Q5U0C8;H0Y6D8;Q6SJ96;A0A1B0GVC6	Q32MN6_HUMAN TATA-box-binding protein OS=Homo sapiens OX=9606 GN=TBP PE=1 SV=1;B4DPC1_HUMAN cDNA FLJ51920, highly similar to TATA-box-binding protein OS=Homo sapiens OX=9606 PE=2 SV=1;Q32MN7_HUMAN TATA box binding protein OS=Homo sapiens OX=9606 GN=TBP PE=	8	4	4	4	21.2	31.616	19265000	27083000	12920000	129810000	142560000	225320000	Quantified
Q99880	Histone H2B type 1-L	H2BC13	FUNCTION: Core component of nucleosome. Nucleosomes wrap and compact DNA into chromatin, limiting DNA accessibility to the cellular machineries which require DNA as a template. Histones thereby play a central role in transcription regulation, DNA repair, DNA replication and chromosomal stability. DNA accessibility is regulated via a complex set of post-translational modifications of histones, als…	Q99880;Q96A08	H2B1L_HUMAN Histone H2B type 1-L OS=Homo sapiens OX=9606 GN=H2BC13 PE=1 SV=3;H2B1A_HUMAN Histone H2B type 1-A OS=Homo sapiens OX=9606 GN=H2BC1 PE=1 SV=3	2	8	1	0	53.2	13.952	18430000	15580000	0	129010000	94260000		Quantified
M0R1I2	Urokinase plasminogen activator surface receptor	PLAUR		M0R1I2;Q03405;M0R0H5;M0QYR6;Q9UPI5;M0R2E9;M0R0Y4;M0QYS6;M0R383;M0QX27	M0R1I2_HUMAN Urokinase plasminogen activator surface receptor OS=Homo sapiens OX=9606 GN=PLAUR PE=1 SV=1;UPAR_HUMAN Urokinase plasminogen activator surface receptor OS=Homo sapiens OX=9606 GN=PLAUR PE=1 SV=1;M0R0H5_HUMAN Urokinase plasminogen activator sur	10	5	5	5	26.6	31.638	5438400	18765000	12479000	128520000	157510000	166340000	Quantified
B3KUN1	Serine/threonine-protein phosphatase	PPP2CA		B3KUN1;P67775;Q6I9T8;Q8WZ56;Q5U0I7;B3KRM2;A0A140VJS0;P62714;B3KQ51;H0YBN9;E5RI56;H0YC23;E7ESG8;E5RHC1;B7Z2C5	B3KUN1_HUMAN Serine/threonine-protein phosphatase OS=Homo sapiens OX=9606 GN=PPP2CA PE=2 SV=1;PP2AA_HUMAN Serine/threonine-protein phosphatase 2A catalytic subunit alpha isoform OS=Homo sapiens OX=9606 GN=PPP2CA PE=1 SV=1;Q6I9T8_HUMAN Serine/threonine-prot	15	4	4	4	17.2	35.594	10068000	6249100	4896800	128510000	79333000	116230000	Quantified
Q9Y2S7	Polymerase delta-interacting protein 2	POLDIP2	FUNCTION: Involved in DNA damage tolerance by regulating translesion synthesis (TLS) of templates carrying DNA damage lesions such as 8oxoG and abasic sites (PubMed:24191025). May act by stimulating activity of DNA polymerases involved in TLS, such as PRIMPOL and polymerase delta (POLD1) (PubMed:24191025, PubMed:26984527). {ECO:0000269|PubMed:24191025, ECO:0000269|PubMed:26984527}.	Q9Y2S7;B4DEM9;Q9UG21	PDIP2_HUMAN Polymerase delta-interacting protein 2 OS=Homo sapiens OX=9606 GN=POLDIP2 PE=1 SV=1;B4DEM9_HUMAN Polymerase delta-interacting protein 2 OS=Homo sapiens OX=9606 GN=POLDIP2 PE=1 SV=1	3	5	5	5	16.8	42.033	6115000	3361500	745010	128330000	59355000	36533000	Quantified
B0YIW5	Coatomer subunit delta	ARCN1	FUNCTION: The coatomer is a cytosolic protein complex that binds to dilysine motifs and reversibly associates with Golgi non-clathrin-coated vesicles, which further mediate biosynthetic protein transport from the ER, via the Golgi up to the trans Golgi network. Coatomer complex is required for budding from Golgi membranes, and is essential for the retrograde Golgi-to-ER transport of dilysine-tagg…	B0YIW5;Q6MZV5;B0YIW6;P48444;Q6P1Q5;E9PK34	B0YIW5_HUMAN Coatomer subunit delta OS=Homo sapiens OX=9606 GN=ARCN1 PE=2 SV=1;Q6MZV5_HUMAN Coatomer subunit delta OS=Homo sapiens OX=9606 GN=DKFZp686M09245 PE=2 SV=1;B0YIW6_HUMAN Coatomer subunit delta OS=Homo sapiens OX=9606 GN=ARCN1 PE=1 SV=1;COPD_HUMAN	6	4	4	4	8.2	57.21	5196900	5051000	3530300	128150000	127910000	95275000	Quantified
A0A024QZT2	Exocyst complex component 2	EXOC2	FUNCTION: Component of the exocyst complex involved in the docking of exocytic vesicles with fusion sites on the plasma membrane. {ECO:0000256|RuleBase:RU365069}.	A0A024QZT2;Q96KP1;B3KPN7;B4DZI7;Q2MDF5	A0A024QZT2_HUMAN Exocyst complex component 2 OS=Homo sapiens OX=9606 GN=EXOC2 PE=3 SV=1;EXOC2_HUMAN Exocyst complex component 2 OS=Homo sapiens OX=9606 GN=EXOC2 PE=1 SV=1;B3KPN7_HUMAN Exocyst complex component 2 OS=Homo sapiens OX=9606 PE=2 SV=1	5	14	14	14	18.1	104.07	1951200	5553900	3533200	128130000	177680000	214590000	Quantified
O95639	Cleavage and polyadenylation specificity factor subunit 4	CPSF4	FUNCTION: Component of the cleavage and polyadenylation specificity factor (CPSF) complex that play a key role in pre-mRNA 3'-end formation, recognizing the AAUAAA signal sequence and interacting with poly(A) polymerase and other factors to bring about cleavage and poly(A) addition. CPSF4 binds RNA polymers with a preference for poly(U). {ECO:0000269|PubMed:14749727, ECO:0000269|PubMed:9224719}.	O95639;C9JEV9;H7C419;B7Z7B0;F8WEL7	CPSF4_HUMAN Cleavage and polyadenylation specificity factor subunit 4 OS=Homo sapiens OX=9606 GN=CPSF4 PE=1 SV=1;C9JEV9_HUMAN Cleavage and polyadenylation-specificity factor subunit 4 OS=Homo sapiens OX=9606 GN=CPSF4 PE=1 SV=1;H7C419_HUMAN Cleavage and pol	5	5	5	5	26.8	30.255	9265900	2562200	3154800	127050000	46172000	59791000	Quantified
P55735	Protein SEC13 homolog	SEC13	FUNCTION: Functions as a component of the nuclear pore complex (NPC) and the COPII coat. At the endoplasmic reticulum, SEC13 is involved in the biogenesis of COPII-coated vesicles (PubMed:8972206). Required for the exit of adipsin (CFD/ADN), an adipocyte-secreted protein from the endoplasmic reticulum (By similarity). {ECO:0000250|UniProtKB:Q9D1M0, ECO:0000269|PubMed:8972206}.; FUNCTION: As a com…	P55735;A8MXL6;Q59FA6;Q53GB2;E7ERC8;A4UCS7;A8MWR8	SEC13_HUMAN Protein SEC13 homolog OS=Homo sapiens OX=9606 GN=SEC13 PE=1 SV=3;A8MXL6_HUMAN Protein SEC13 homolog OS=Homo sapiens OX=9606 GN=SEC13 PE=1 SV=1;Q59FA6_HUMAN SEC13-like 1 isoform b variant (Fragment) OS=Homo sapiens OX=9606 PE=2 SV=1;Q53GB2_HUMAN	7	5	5	5	23.9	35.54	9608600	3072800	8774700	125540000	63127000	82239000	Quantified
P63241	Eukaryotic translation initiation factor 5A-1	EIF5A	FUNCTION: mRNA-binding protein involved in translation elongation. Has an important function at the level of mRNA turnover, probably acting downstream of decapping. Involved in actin dynamics and cell cycle progression, mRNA decay and probably in a pathway involved in stress response and maintenance of cell wall integrity. With syntenin SDCBP, functions as a regulator of p53/TP53 and p53/TP53-dep…	P63241;I3L397;I3L504;Q6IS14	IF5A1_HUMAN Eukaryotic translation initiation factor 5A-1 OS=Homo sapiens OX=9606 GN=EIF5A PE=1 SV=2;I3L397_HUMAN Eukaryotic translation initiation factor 5A (Fragment) OS=Homo sapiens OX=9606 GN=EIF5A PE=1 SV=8;I3L504_HUMAN Eukaryotic translation initiati	4	2	2	2	23.4	16.832	14629000	17787000	41060000	125440000	121100000	216840000	Quantified
A0A024R1K7	Tyrosine 3-monooxygenase/tryptophan 5-monooxygenase activation protein, eta polypeptide, isoform CRA_b	YWHAH		A0A024R1K7;Q04917;B2R6N6;Q9H4N8;A2IDB2;F8WEB6;A2IDB1;Q3YBA8	A0A024R1K7_HUMAN Tyrosine 3-monooxygenase/tryptophan 5-monooxygenase activation protein, eta polypeptide, isoform CRA_b OS=Homo sapiens OX=9606 GN=YWHAH PE=3 SV=1;1433F_HUMAN 14-3-3 protein eta OS=Homo sapiens OX=9606 GN=YWHAH PE=1 SV=4;B2R6N6_HUMAN cDNA,	8	10	7	7	46.3	28.218	10312000	14711000	1438300	125290000	227290000	38334000	Quantified
A0A024QZP7	Cell division cycle 2, G1 to S and G2 to M, isoform CRA_a	CDK1		A0A024QZP7;Q5H9N4;P06493;E5RIU6;A0A087WZZ9;I6L9I5;A0A024QZJ8;B7Z3D6	A0A024QZP7_HUMAN Cell division cycle 2, G1 to S and G2 to M, isoform CRA_a OS=Homo sapiens OX=9606 GN=CDK1 PE=1 SV=1;Q5H9N4_HUMAN Uncharacterized protein DKFZp686L20222 OS=Homo sapiens OX=9606 GN=DKFZp686L20222 PE=3 SV=1;CDK1_HUMAN Cyclin-dependent kinase	8	5	4	4	17.2	34.081	6410300	0	2544800	125290000		43754000	Quantified
M0R0Q4	Numb-like protein (Fragment)	NUMBL		M0R0Q4;M0QZV7;M0QXQ4;M0QYC2;B7Z5W0;A0A0C4DGH3;A8K033;Q9Y6R0	M0R0Q4_HUMAN Numb-like protein (Fragment) OS=Homo sapiens OX=9606 GN=NUMBL PE=1 SV=1;M0QZV7_HUMAN Numb-like protein (Fragment) OS=Homo sapiens OX=9606 GN=NUMBL PE=1 SV=1;M0QXQ4_HUMAN Numb-like protein (Fragment) OS=Homo sapiens OX=9606 GN=NUMBL PE=1 SV=1;M	8	2	2	2	10.9	12.565	14666000	18658000	17170000	125160000	152810000	102590000	Quantified
B4DGP7	cDNA FLJ57924			B4DGP7;V9GYY5;A0A024R1M6;Q9UGY1;B3KQ09	B4DGP7_HUMAN cDNA FLJ57924 OS=Homo sapiens OX=9606 PE=2 SV=1;V9GYY5_HUMAN Uncharacterized protein (Fragment) OS=Homo sapiens OX=9606 PE=4 SV=1;A0A024R1M6_HUMAN Uncharacterized protein OS=Homo sapiens OX=9606 GN=MGC3731 PE=4 SV=1;NOL12_HUMAN Nucleolar prote	5	3	3	3	19.4	18.633	15696000	11767000	0	124890000	82043000		Quantified
B4DKR1	MICOS complex subunit MIC60		FUNCTION: Component of the MICOS complex, a large protein complex of the mitochondrial inner membrane that plays crucial roles in the maintenance of crista junctions, inner membrane architecture, and formation of contact sites to the outer membrane. {ECO:0000256|RuleBase:RU363000}.	B4DKR1;Q16891;B4DT20;B4DS66;B9A067;B4DQY2;H7C463;C9J406;Q05DN3;B4E2B5;D6RAW4;Q3B7X4;A0A087WYS0	B4DKR1_HUMAN MICOS complex subunit MIC60 OS=Homo sapiens OX=9606 PE=2 SV=1;MIC60_HUMAN MICOS complex subunit MIC60 OS=Homo sapiens OX=9606 GN=IMMT PE=1 SV=1;B4DT20_HUMAN MICOS complex subunit MIC60 OS=Homo sapiens OX=9606 PE=2 SV=1;B4DS66_HUMAN MICOS compl	13	8	8	8	15.3	82.515	1867700	2867900	2932700	124490000	86730000	113330000	Quantified
B4DQF6	Eukaryotic translation initiation factor 3 subunit L	EIF3L	FUNCTION: Component of the eukaryotic translation initiation factor 3 (eIF-3) complex, which is required for several steps in the initiation of protein synthesis. The eIF-3 complex associates with the 40S ribosome and facilitates the recruitment of eIF-1, eIF-1A, eIF-2:GTP:methionyl-tRNAi and eIF-5 to form the 43S pre-initiation complex (43S PIC). The eIF-3 complex stimulates mRNA recruitment to …	B4DQF6;B0QY89;Q9Y262;B3KPB9;C9JHP4;C9K0Q7;B4DEH4;H7C3A0;Q8N7H0;B3KNG0;B0QY90;Q7Z5X3	B4DQF6_HUMAN Eukaryotic translation initiation factor 3 subunit L OS=Homo sapiens OX=9606 GN=EIF3L PE=2 SV=1;B0QY89_HUMAN Eukaryotic translation initiation factor 3 subunit L OS=Homo sapiens OX=9606 GN=EIF3L PE=1 SV=1;EIF3L_HUMAN Eukaryotic translation ini	12	9	9	9	17.7	62.691	3659400	2809300	5496600	122840000	87821000	98723000	Quantified
B4DMT4	cDNA FLJ52695, highly similar to Alpha-centractin			B4DMT4;B4DXP9;R4GMT0;B4DM97;A0A384NQ21;P61163;A0A1B0GVS3	B4DMT4_HUMAN cDNA FLJ52695, highly similar to Alpha-centractin OS=Homo sapiens OX=9606 PE=2 SV=1;B4DXP9_HUMAN cDNA FLJ52800, highly similar to Alpha-centractin OS=Homo sapiens OX=9606 PE=2 SV=1;R4GMT0_HUMAN Alpha-centractin OS=Homo sapiens OX=9606 GN=ACTR1	7	2	2	2	13.2	34.514	7592300	10373000	8489200	122600000	127550000	122640000	Quantified
Q8N1B3	Cyclin-Q	CCNQ	FUNCTION: Activating cyclin for the cyclin-associated kinase CDK10. {ECO:0000269|PubMed:18297069, ECO:0000269|PubMed:24218572}.	Q8N1B3;A0A087WY98;A0A087WUL6;H7C3N1;K7EM37;A0A087X1W3;D3DWU4	CCNQ_HUMAN Cyclin-Q OS=Homo sapiens OX=9606 GN=CCNQ PE=1 SV=2;A0A087WY98_HUMAN Cyclin-Q OS=Homo sapiens OX=9606 GN=CCNQ PE=1 SV=1;A0A087WUL6_HUMAN Cyclin-Q OS=Homo sapiens OX=9606 GN=CCNQ PE=1 SV=1;H7C3N1_HUMAN Cyclin-Q (Fragment) OS=Homo sapiens OX=9606 G	7	2	2	2	10.1	28.368	4540200	0	14879000	122590000		182680000	Quantified
B3KUM0	cDNA FLJ40205 fis, clone TESTI2020840, highly similar to Homo sapiens NOL1/NOP2/Sun domain family, member 4 (NSUN4), mRNA			B3KUM0;A8K8I8;Q96CB9	B3KUM0_HUMAN cDNA FLJ40205 fis, clone TESTI2020840, highly similar to Homo sapiens NOL1/NOP2/Sun domain family, member 4 (NSUN4), mRNA OS=Homo sapiens OX=9606 PE=2 SV=1;A8K8I8_HUMAN cDNA FLJ77850 OS=Homo sapiens OX=9606 PE=2 SV=1;NSUN4_HUMAN 5-methylcytosi	3	4	4	4	17.9	28.061	14113000	19181000	18488000	122430000	127440000	140200000	Quantified
C9JLU1	DNA-directed RNA polymerases I, II, and III subunit RPABC3 (Fragment)	POLR2H		C9JLU1;P52434	C9JLU1_HUMAN DNA-directed RNA polymerases I, II, and III subunit RPABC3 (Fragment) OS=Homo sapiens OX=9606 GN=POLR2H PE=1 SV=8;RPAB3_HUMAN DNA-directed RNA polymerases I, II, and III subunit RPABC3 OS=Homo sapiens OX=9606 GN=POLR2H PE=1 SV=4	2	3	3	3	27.7	16.925	17790000	15653000	7778000	122070000	169210000	58996000	Quantified
A8K905	Nucleolar complex protein 3 homolog			A8K905;Q8WTT2;B4DXL4	A8K905_HUMAN Nucleolar complex protein 3 homolog OS=Homo sapiens OX=9606 PE=2 SV=1;NOC3L_HUMAN Nucleolar complex protein 3 homolog OS=Homo sapiens OX=9606 GN=NOC3L PE=1 SV=1;B4DXL4_HUMAN cDNA FLJ59781, highly similar to Nucleolar complex protein 3 homolog	3	6	6	6	11.2	92.548	4008500	4104800	8703100	121640000	151860000	272560000	Quantified
Q13151	Heterogeneous nuclear ribonucleoprotein A0	HNRNPA0	FUNCTION: mRNA-binding component of ribonucleosomes. Specifically binds AU-rich element (ARE)-containing mRNAs. Involved in post-transcriptional regulation of cytokines mRNAs. {ECO:0000269|PubMed:12456657}.	Q13151	ROA0_HUMAN Heterogeneous nuclear ribonucleoprotein A0 OS=Homo sapiens OX=9606 GN=HNRNPA0 PE=1 SV=1	1	4	4	4	18.4	30.84	10751000	6818200	3818000	121260000	67258000	76349000	Quantified
Q5T7C4	High mobility group protein B1	HMGB1		Q5T7C4;B7Z965;Q59GW1;B3KQ05;A0A024RDR0;P09429;B2RPK0;A0A286R9D9;D3DQY9;A0A286R9F1	Q5T7C4_HUMAN High mobility group protein B1 OS=Homo sapiens OX=9606 GN=HMGB1 PE=1 SV=1;B7Z965_HUMAN cDNA FLJ56337, highly similar to High mobility group protein B1 OS=Homo sapiens OX=9606 PE=2 SV=1;Q59GW1_HUMAN High-mobility group box 1 variant (Fragment)	10	4	4	3	25.9	18.311	32460000	23669000	12748000	120980000	93502000	112390000	Quantified
D6R9P3	Heterogeneous nuclear ribonucleoprotein A/B	HNRNPAB		D6R9P3;D6RD18;B4DMY3;D6RBZ0;Q53F64;Q99729	D6R9P3_HUMAN Heterogeneous nuclear ribonucleoprotein A/B OS=Homo sapiens OX=9606 GN=HNRNPAB PE=1 SV=1;D6RD18_HUMAN Heterogeneous nuclear ribonucleoprotein A/B OS=Homo sapiens OX=9606 GN=HNRNPAB PE=1 SV=1;B4DMY3_HUMAN cDNA FLJ60713, highly similar to Homo s	6	2	2	2	9.6	30.302	9808000	21613000	11081000	120860000	244410000	145840000	Quantified
A0A024R5P4	Uncharacterized protein	LOC51315		A0A024R5P4;Q9NPI7	A0A024R5P4_HUMAN Uncharacterized protein OS=Homo sapiens OX=9606 GN=LOC51315 PE=4 SV=1;KRCC1_HUMAN Lysine-rich coiled-coil protein 1 OS=Homo sapiens OX=9606 GN=KRCC1 PE=2 SV=1	2	4	4	4	17	30.98	11633000	10583000	4415800	120350000	104430000	51257000	Quantified
Q96EX3	WD repeat-containing protein 34	WDR34	FUNCTION: Critical for ciliary functions, essential to normal development and survival, most probably as a previously unrecognized component of the mammalian dynein-motor-based intraflagellar transport (IFT) machinery. Acts as a negative regulator of the Toll-like and IL-1R receptor signaling pathways. Inhibits the MAP3K7-induced NF-kappa-B activation pathway. Inhibits MAP3K7 phosphorylation at '…	Q96EX3;A2A3F9;A2A3F8;B4DXR8	WDR34_HUMAN WD repeat-containing protein 34 OS=Homo sapiens OX=9606 GN=WDR34 PE=1 SV=2	4	7	7	7	15.5	57.8	2369900	11014000	15504000	119890000	194030000	226880000	Quantified
B2R8A2	cDNA, FLJ93804, highly similar to Homo sapiens gp25L2 protein (HSGP25L2G), mRNA			B2R8A2;A0A024R7M0;Q9BVK6	B2R8A2_HUMAN cDNA, FLJ93804, highly similar to Homo sapiens gp25L2 protein (HSGP25L2G), mRNA OS=Homo sapiens OX=9606 PE=2 SV=1;A0A024R7M0_HUMAN Transmembrane emp24 protein transport domain containing 9, isoform CRA_a OS=Homo sapiens OX=9606 GN=TMED9 PE=3 S	3	1	1	1	5.1	25.077	9986400	6161500	0	119840000	63905000		Quantified
P63096	Guanine nucleotide-binding protein G(i) subunit alpha-1	GNAI1	FUNCTION: Guanine nucleotide-binding proteins (G proteins) function as transducers downstream of G protein-coupled receptors (GPCRs) in numerous signaling cascades. The alpha chain contains the guanine nucleotide binding site and alternates between an active, GTP-bound state and an inactive, GDP-bound state. Signaling by an activated GPCR promotes GDP release and GTP binding. The alpha subunit ha…	P63096;A0A3B3ITM0	GNAI1_HUMAN Guanine nucleotide-binding protein G(i) subunit alpha-1 OS=Homo sapiens OX=9606 GN=GNAI1 PE=1 SV=2;A0A3B3ITM0_HUMAN Guanine nucleotide-binding protein G(i) subunit alpha-1 (Fragment) OS=Homo sapiens OX=9606 GN=GNAI1 PE=1 SV=1	2	6	3	3	21.2	40.361	7328700	7795500	7639300	119780000	104350000	98846000	Quantified
Q69YN4	Protein virilizer homolog	VIRMA	FUNCTION: Associated component of the WMM complex, a complex that mediates N6-methyladenosine (m6A) methylation of RNAs, a modification that plays a role in the efficiency of mRNA splicing and RNA processing (PubMed:24981863, PubMed:29507755). Acts as a key regulator of m6A methylation by promoting m6A methylation of mRNAs in the 3'-UTR near the stop codon: recruits the catalytic core components …	Q69YN4;H0YBN5;H0YB68	VIR_HUMAN Protein virilizer homolog OS=Homo sapiens OX=9606 GN=VIRMA PE=1 SV=2	3	9	9	9	6.4	202.02	1086200	573680	2073500	119740000	78171000	155690000	Quantified
P27694	Replication protein A 70 kDa DNA-binding subunit	RPA1	FUNCTION: As part of the heterotrimeric replication protein A complex (RPA/RP-A), binds and stabilizes single-stranded DNA intermediates, that form during DNA replication or upon DNA stress. It prevents their reannealing and in parallel, recruits and activates different proteins and complexes involved in DNA metabolism (PubMed:27723720, PubMed:27723717). Thereby, it plays an essential role both i…	P27694;I3L4R8;I3L2M5	RFA1_HUMAN Replication protein A 70 kDa DNA-binding subunit OS=Homo sapiens OX=9606 GN=RPA1 PE=1 SV=2;I3L4R8_HUMAN Replication protein A 70 kDa DNA-binding subunit (Fragment) OS=Homo sapiens OX=9606 GN=RPA1 PE=1 SV=1	3	10	10	10	22.2	68.137	3805700	6267100	9262800	119640000	167110000	261460000	Quantified
V9HW90	Glutathione reductase	HEL-75	FUNCTION: Maintains high levels of reduced glutathione in the cytosol. {ECO:0000256|RuleBase:RU365016}.	V9HW90;P00390;A0A2R8YF59;H0YC68	V9HW90_HUMAN Glutathione reductase OS=Homo sapiens OX=9606 GN=HEL-75 PE=2 SV=1;GSHR_HUMAN Glutathione reductase, mitochondrial OS=Homo sapiens OX=9606 GN=GSR PE=1 SV=2;A0A2R8YF59_HUMAN Glutathione reductase, mitochondrial (Fragment) OS=Homo sapiens OX=9606	4	4	4	4	9.4	56.256	5487600	4424600	3899500	118740000	121420000	61647000	Quantified
P67809	Y-box-binding protein 1	YBX1	FUNCTION: DNA- and RNA-binding protein involved in various processes, such as translational repression, RNA stabilization, mRNA splicing, DNA repair and transcription regulation (PubMed:8188694, PubMed:10817758, PubMed:11698476, PubMed:14718551, PubMed:18809583, PubMed:31358969). Predominantly acts as a RNA-binding protein: binds preferentially to the 5'-[CU]CUGCG-3' RNA motif and specifically re…	P67809;Q6PKI6;Q7KZ24;H0Y449;A0JLU4;C9J5V9;Q2VIK8;B2RCC2;A0A384MDP4;Q9Y2T7	YBOX1_HUMAN Y-box-binding protein 1 OS=Homo sapiens OX=9606 GN=YBX1 PE=1 SV=3;Q6PKI6_HUMAN YBX1 protein (Fragment) OS=Homo sapiens OX=9606 GN=YBX1 PE=2 SV=1;Q7KZ24_HUMAN Nuclease sensitive element binding protein-1 OS=Homo sapiens OX=9606 PE=2 SV=1;H0Y449_	10	8	8	5	28.1	35.924	8000300	21902000	12035000	118610000	207800000	176560000	Quantified
G8JLA2	Myosin light polypeptide 6	MYL6		G8JLA2;Q6IBG5;F8VZU9;F8W180;F8VXL3	G8JLA2_HUMAN Myosin light polypeptide 6 OS=Homo sapiens OX=9606 GN=MYL6 PE=1 SV=1;Q6IBG5_HUMAN MYL6 protein OS=Homo sapiens OX=9606 GN=MYL6 PE=2 SV=1;F8VZU9_HUMAN Myosin light polypeptide 6 OS=Homo sapiens OX=9606 GN=MYL6 PE=1 SV=1;F8W180_HUMAN Myosin ligh	5	9	1	1	69.7	17.089	15954000	19119000	0	117660000	165240000		Quantified
Q96LK9	cDNA FLJ25413 fis, clone TST03402, highly similar to 3-OXO-5-BETA-STEROID 4-DEHYDROGENASE			Q96LK9;P51857	Q96LK9_HUMAN cDNA FLJ25413 fis, clone TST03402, highly similar to 3-OXO-5-BETA-STEROID 4-DEHYDROGENASE OS=Homo sapiens OX=9606 PE=2 SV=1;AK1D1_HUMAN Aldo-keto reductase family 1 member D1 OS=Homo sapiens OX=9606 GN=AKR1D1 PE=1 SV=1	2	1	1	1	6.2	16.636	13014000	7968900	6909400	117130000	61988000	60765000	Quantified
Q8IVI9	Nostrin	NOSTRIN	FUNCTION: Multivalent adapter protein which may decrease NOS3 activity by inducing its translocation away from the plasma membrane. {ECO:0000269|PubMed:12446846, ECO:0000269|PubMed:16234328, ECO:0000269|PubMed:16807357}.	Q8IVI9;A0A0G2JM79;A0A0G2JPW3;E9PDM0;D3DPB9;Q53TH8;F8WCW8;A0A0G2JNL9	NOSTN_HUMAN Nostrin OS=Homo sapiens OX=9606 GN=NOSTRIN PE=1 SV=2;A0A0G2JM79_HUMAN Nostrin (Fragment) OS=Homo sapiens OX=9606 GN=NOSTRIN PE=1 SV=1;A0A0G2JPW3_HUMAN Nostrin (Fragment) OS=Homo sapiens OX=9606 GN=NOSTRIN PE=1 SV=1	8	8	8	8	20.9	57.659	2953900	9157600	6832200	116890000	193640000	198270000	Quantified
A8K5H7	cDNA FLJ77542, highly similar to Homo sapiens YME1-like 1 (S. cerevisiae) (YME1L1), transcript variant 3, mRNA			A8K5H7;Q96TA2;Q96I63;Q9Y2Q2;Q9NQ51;R4GNA5;Q5T8D2;Q5T8D1	A8K5H7_HUMAN cDNA FLJ77542, highly similar to Homo sapiens YME1-like 1 (S. cerevisiae) (YME1L1), transcript variant 3, mRNA OS=Homo sapiens OX=9606 PE=2 SV=1;YMEL1_HUMAN ATP-dependent zinc metalloprotease YME1L1 OS=Homo sapiens OX=9606 GN=YME1L1 PE=1 SV=2;	8	6	6	6	10.8	79.844	1975800	6983400	4503500	114690000	223420000	158390000	Quantified
F5H608	ATP synthase subunit d, mitochondrial	ATP5PD		F5H608;A0PJH2;O75947	F5H608_HUMAN ATP synthase subunit d, mitochondrial OS=Homo sapiens OX=9606 GN=ATP5PD PE=1 SV=2;A0PJH2_HUMAN ATP5H protein (Fragment) OS=Homo sapiens OX=9606 GN=ATP5H PE=2 SV=1;ATP5H_HUMAN ATP synthase subunit d, mitochondrial OS=Homo sapiens OX=9606 GN=ATP	3	3	3	3	44.4	8.9153	15174000	26430000	0	114610000	75479000		Quantified
P41223	Protein BUD31 homolog	BUD31	FUNCTION: Involved in the pre-mRNA splicing process (PubMed:28502770, PubMed:28076346). May play a role as regulator of AR transcriptional activity; may increase AR transcriptional activity (PubMed:25091737). {ECO:0000269|PubMed:28076346, ECO:0000269|PubMed:28502770, ECO:0000305|PubMed:25091737}.	P41223;C9JCD9;F8WCN7	BUD31_HUMAN Protein BUD31 homolog OS=Homo sapiens OX=9606 GN=BUD31 PE=1 SV=2;C9JCD9_HUMAN Protein BUD31 homolog OS=Homo sapiens OX=9606 GN=BUD31 PE=1 SV=1	3	7	7	7	47.2	17	11381000	20116000	20322000	114080000	135770000	139150000	Quantified
P26232	Catenin alpha-2	CTNNA2	FUNCTION: May function as a linker between cadherin adhesion receptors and the cytoskeleton to regulate cell-cell adhesion and differentiation in the nervous system (By similarity). Required for proper regulation of cortical neuronal migration and neurite growth (PubMed:30013181). It acts as negative regulator of Arp2/3 complex activity and Arp2/3-mediated actin polymerization (PubMed:30013181). …	P26232;C9J144;C9IZ88	CTNA2_HUMAN Catenin alpha-2 OS=Homo sapiens OX=9606 GN=CTNNA2 PE=1 SV=5;C9J144_HUMAN Catenin alpha-2 (Fragment) OS=Homo sapiens OX=9606 GN=CTNNA2 PE=1 SV=1;C9IZ88_HUMAN Catenin alpha-2 (Fragment) OS=Homo sapiens OX=9606 GN=CTNNA2 PE=1 SV=1	3	2	1	1	3.7	105.31	2306500	1143100	0	113570000	44570000		Quantified
A8K4Z6	cDNA FLJ76180			A8K4Z6;Q9BRD0;H7C462	A8K4Z6_HUMAN cDNA FLJ76180 OS=Homo sapiens OX=9606 PE=2 SV=1;BUD13_HUMAN BUD13 homolog OS=Homo sapiens OX=9606 GN=BUD13 PE=1 SV=1	3	10	10	10	17.4	70.52	3847900	7514900	9877500	113240000	171430000	435150000	Quantified
Q6FG43	Flotillin	FLOT2		Q6FG43;J3QLD9;A0A024QZ62;E7EMK3;Q14254;Q9BTI6;K7EKW9	Q6FG43_HUMAN Flotillin OS=Homo sapiens OX=9606 GN=FLOT2 PE=2 SV=1;J3QLD9_HUMAN Flotillin OS=Homo sapiens OX=9606 GN=FLOT2 PE=1 SV=1;A0A024QZ62_HUMAN Flotillin OS=Homo sapiens OX=9606 GN=hCG_1998851 PE=3 SV=1;E7EMK3_HUMAN Flotillin OS=Homo sapiens OX=9606 G	7	5	5	5	16.9	41.685	3674800	6344200	6400800	113000000	112690000	128800000	Quantified
A0A140VJS9	Serine/threonine-protein phosphatase			A0A140VJS9;P62136;B3KXM2;E9PMD7;F5H1L6;F5H037;C0STL0	A0A140VJS9_HUMAN Serine/threonine-protein phosphatase OS=Homo sapiens OX=9606 PE=2 SV=1;PP1A_HUMAN Serine/threonine-protein phosphatase PP1-alpha catalytic subunit OS=Homo sapiens OX=9606 GN=PPP1CA PE=1 SV=1;B3KXM2_HUMAN Serine/threonine-protein phosphatas	7	15	4	3	47.5	38.631	4860100	4324800	10528000	112640000	91977000	135330000	Quantified
Q12872	Splicing factor, suppressor of white-apricot homolog	SFSWAP	FUNCTION: Plays a role as an alternative splicing regulator. Regulate its own expression at the level of RNA processing. Also regulates the splicing of fibronectin and CD45 genes. May act, at least in part, by interaction with other R/S-containing splicing factors. Represses the splicing of MAPT/Tau exon 10. {ECO:0000269|PubMed:8940107}.	Q12872;Q8IV81;Q59H38;F5H1A5;B4DHK4;A5PLM7;H0YFR9	SFSWA_HUMAN Splicing factor, suppressor of white-apricot homolog OS=Homo sapiens OX=9606 GN=SFSWAP PE=1 SV=3;Q8IV81_HUMAN SFRS8 protein (Fragment) OS=Homo sapiens OX=9606 GN=SFRS8 PE=2 SV=1;Q59H38_HUMAN SFRS8 protein variant (Fragment) OS=Homo sapiens OX=9	7	9	9	9	10.5	104.82	2085000	3019000	10285000	112530000	136110000	296920000	Quantified
A0A087WY71	AP-2 complex subunit mu	AP2M1	FUNCTION: Component of the adaptor protein complex 2 (AP-2). Adaptor protein complexes function in protein transport via transport vesicles in different membrane traffic pathways. Adaptor protein complexes are vesicle coat components and appear to be involved in cargo selection and vesicle formation. AP-2 is involved in clathrin-dependent endocytosis in which cargo proteins are incorporated into …	A0A087WY71;E9PFW3;B4DNB9;Q96CW1;B4DTI4;B4DJB1;B4DFM1;C9JJ47;B4E304;C9JJD3;C9JPV8;C9JTK4;C9JGT8;B7Z4N2	A0A087WY71_HUMAN AP-2 complex subunit mu OS=Homo sapiens OX=9606 GN=AP2M1 PE=1 SV=1;E9PFW3_HUMAN AP-2 complex subunit mu OS=Homo sapiens OX=9606 GN=AP2M1 PE=1 SV=1;B4DNB9_HUMAN cDNA FLJ53069, highly similar to AP-2 complex subunit mu-1 OS=Homo sapiens OX=9	14	4	4	4	9.2	49.526	3900900	4197300	8181000	111830000	119890000	171880000	Quantified
A8K9K4	cDNA FLJ75504, highly similar to Homo sapiens glucosidase I, mRNA			A8K9K4;A0A3B3IRW2;A0A3B3IRK6;Q58F09;A0A384MDR6;Q13724;A0A3B3IS52	A8K9K4_HUMAN cDNA FLJ75504, highly similar to Homo sapiens glucosidase I, mRNA OS=Homo sapiens OX=9606 PE=2 SV=1;A0A3B3IRW2_HUMAN Mannosyl-oligosaccharide glucosidase OS=Homo sapiens OX=9606 GN=MOGS PE=1 SV=1;A0A3B3IRK6_HUMAN Mannosyl-oligosaccharide gluco	7	7	7	7	18.1	62.238	3005800	7585100	7476900	111800000	157200000	220170000	Quantified
B3KQX7	cDNA FLJ33256 fis, clone ASTRO2005557, highly similar to MAJOR PRION PROTEIN			B3KQX7;B4DI53;B4DDS1;B4DJ65;Q86XR1;D4P3Q7;A2A2V1;Q6FGR8;Q6FGN5;Q53YK7;B2R5Q9;A1YVW6;Q6SES1;O75942;P04156;Q540C4;X6RKS3;B2NI05;B2NI04;Q5U0K3	B3KQX7_HUMAN cDNA FLJ33256 fis, clone ASTRO2005557, highly similar to MAJOR PRION PROTEIN OS=Homo sapiens OX=9606 PE=2 SV=1;B4DI53_HUMAN cDNA FLJ52543, highly similar to Major prion protein OS=Homo sapiens OX=9606 PE=2 SV=1;B4DDS1_HUMAN cDNA FLJ52533, high	20	3	3	3	19.6	18.177	15149000	13638000	3446800	110560000	89084000	42799000	Quantified
A0A087WVZ9	DNA-directed RNA polymerases I, II, and III subunit RPABC1	POLR2E		A0A087WVZ9;A0A0A0MQR7;E5KT65;P19388;A0A087WVN5;B4DJ89;A0A087WWX0	A0A087WVZ9_HUMAN DNA-directed RNA polymerases I, II, and III subunit RPABC1 OS=Homo sapiens OX=9606 GN=POLR2E PE=1 SV=1;A0A0A0MQR7_HUMAN DNA-directed RNA polymerases I, II, and III subunit RPABC1 OS=Homo sapiens OX=9606 GN=POLR2E PE=1 SV=1;E5KT65_HUMAN DNA	7	2	2	2	16.8	21.459	11807000	11193000	7675600	110250000	90791000	88765000	Quantified
A0A1S5UZ07	Talin-1	TLN1		A0A1S5UZ07;Q9Y490	A0A1S5UZ07_HUMAN Talin-1 OS=Homo sapiens OX=9606 GN=TLN1 PE=2 SV=1;TLN1_HUMAN Talin-1 OS=Homo sapiens OX=9606 GN=TLN1 PE=1 SV=3	2	9	9	9	5.3	271.42	814430	807070	250990	109650000	85600000	40225000	Quantified
C9J0R8	Ras-associated and pleckstrin homology domains-containing protein 1 (Fragment)	RAPH1		C9J0R8;Q8N8R9;C9JLG4;C9J164;C9K0J5;Q70E73	C9J0R8_HUMAN Ras-associated and pleckstrin homology domains-containing protein 1 (Fragment) OS=Homo sapiens OX=9606 GN=RAPH1 PE=1 SV=1;Q8N8R9_HUMAN cDNA FLJ38951 fis, clone NT2NE2018739 OS=Homo sapiens OX=9606 PE=2 SV=1;C9JLG4_HUMAN Ras-associated and plec	6	1	1	1	16.9	10.215	18226000	12530000	0	109350000	64976000		Quantified
B4DFG6	cDNA FLJ54285, highly similar to 28S ribosomal protein S18b, mitochondrial			B4DFG6;A0A0G2JIC6;B0S7P4;A0A1U9X819;Q9Y676	B4DFG6_HUMAN cDNA FLJ54285, highly similar to 28S ribosomal protein S18b, mitochondrial OS=Homo sapiens OX=9606 PE=2 SV=1;A0A0G2JIC6_HUMAN 28S ribosomal protein S18b, mitochondrial OS=Homo sapiens OX=9606 GN=MRPS18B PE=1 SV=1;B0S7P4_HUMAN MRPS18B OS=Homo s	5	3	3	3	26.4	14.048	15509000	4881700	6643700	109190000	56618000	43954000	Quantified
B5MCF9	Pescadillo homolog	PES1	FUNCTION: Component of the PeBoW complex, which is required for maturation of 28S and 5.8S ribosomal RNAs and formation of the 60S ribosome. {ECO:0000256|HAMAP-Rule:MF_03028}.	B5MCF9;B2RDF2;O00541;B3KXD6;B3KTZ6;Q6ZUE0;H7C267	B5MCF9_HUMAN Pescadillo homolog OS=Homo sapiens OX=9606 GN=PES1 PE=1 SV=1;B2RDF2_HUMAN Pescadillo homolog OS=Homo sapiens OX=9606 GN=PES1 PE=2 SV=1;PESC_HUMAN Pescadillo homolog OS=Homo sapiens OX=9606 GN=PES1 PE=1 SV=1	7	9	9	9	20	66.077	3480400	4771300	3815000	108630000	109300000	122030000	Quantified
E9PLJ3	Cofilin-1 (Fragment)	CFL1		E9PLJ3;B4E112;E9PQB7;G3V1A4;E9PP50;V9HWI5;E9PK25;P23528;E9PS23;Q549N0;Q9Y281	E9PLJ3_HUMAN Cofilin-1 (Fragment) OS=Homo sapiens OX=9606 GN=CFL1 PE=1 SV=1;B4E112_HUMAN cDNA FLJ51435, moderately similar to Cofilin-1 OS=Homo sapiens OX=9606 PE=2 SV=1;E9PQB7_HUMAN Cofilin-1 (Fragment) OS=Homo sapiens OX=9606 GN=CFL1 PE=1 SV=1;G3V1A4_HUM	11	2	2	2	39.2	9.0904	27424000	20626000	22905000	108570000	139610000	89991000	Quantified
Q59GB4	Dihydropyrimidinase-like 2 variant (Fragment)			Q59GB4;A0A1C7CYX9;Q16555;Q53ET2;Q8NAN9;Q86U75;B4DLZ4	Q59GB4_HUMAN Dihydropyrimidinase-like 2 variant (Fragment) OS=Homo sapiens OX=9606 PE=2 SV=1;A0A1C7CYX9_HUMAN Dihydropyrimidinase-related protein 2 OS=Homo sapiens OX=9606 GN=DPYSL2 PE=1 SV=1;DPYL2_HUMAN Dihydropyrimidinase-related protein 2 OS=Homo sapien	7	9	9	8	22.3	68.183	2670600	2435000	4801800	108230000	109490000	123110000	Quantified
A0A0A0MRM8	Unconventional myosin-VI	MYO6		A0A0A0MRM8;A0A1Y0BRN0;A0A1Y0BRN3;A0A590UJ40;E7EW20;Q9UM54;A0A590UKB0;A0A590UJ75;A0A0D9SGC1;A0A590UK71;A0A5F9ZI03;A0A590UJY4;A0A590UK86;A0A590UK22;Q14784	A0A0A0MRM8_HUMAN Unconventional myosin-VI OS=Homo sapiens OX=9606 GN=MYO6 PE=1 SV=1;A0A1Y0BRN0_HUMAN Myosin VI transcript variant 008 OS=Homo sapiens OX=9606 GN=Myo6-008 PE=2 SV=1;A0A1Y0BRN3_HUMAN Myosin VI transcript variant 007 OS=Homo sapiens OX=9606 GN	15	9	9	9	9.1	145.01	959980	1816500	2709600	108070000	114670000	87931000	Quantified
Q86W42	THO complex subunit 6 homolog	THOC6	FUNCTION: Acts as component of the THO subcomplex of the TREX complex which is thought to couple mRNA transcription, processing and nuclear export, and which specifically associates with spliced mRNA and not with unspliced pre-mRNA. TREX is recruited to spliced mRNAs by a transcription-independent mechanism, binds to mRNA upstream of the exon-junction complex (EJC) and is recruited in a splicing-…	Q86W42	THOC6_HUMAN THO complex subunit 6 homolog OS=Homo sapiens OX=9606 GN=THOC6 PE=1 SV=1	1	4	4	4	15.8	37.535	6618700	1607300	2548700	107920000	34872000	46179000	Quantified
Q9NPI1	Bromodomain-containing protein 7	BRD7	FUNCTION: Acts both as coactivator and as corepressor. May play a role in chromatin remodeling. Activator of the Wnt signaling pathway in a DVL1-dependent manner by negatively regulating the GSK3B phosphotransferase activity. Induces dephosphorylation of GSK3B at 'Tyr-216'. Down-regulates TRIM24-mediated activation of transcriptional activation by AR (By similarity). Transcriptional corepressor t…	Q9NPI1;A0A024R6Q8;I3L4V5	BRD7_HUMAN Bromodomain-containing protein 7 OS=Homo sapiens OX=9606 GN=BRD7 PE=1 SV=1;A0A024R6Q8_HUMAN Bromodomain containing 7, isoform CRA_b OS=Homo sapiens OX=9606 GN=BRD7 PE=4 SV=1	3	10	10	10	22	74.138	1891700	2704400	11083000	107820000	110640000	278480000	Quantified
F2Z2Y3	Protein FAM204A	FAM204A		F2Z2Y3;Q6IA51;Q9H8W3;Q5T374	F2Z2Y3_HUMAN Protein FAM204A OS=Homo sapiens OX=9606 GN=FAM204A PE=1 SV=1;Q6IA51_HUMAN FLJ13188 protein OS=Homo sapiens OX=9606 GN=FLJ13188 PE=2 SV=1;F204A_HUMAN Protein FAM204A OS=Homo sapiens OX=9606 GN=FAM204A PE=1 SV=1	4	3	3	3	16	25.196	14622000	9802600	6546500	107560000	68686000	59684000	Quantified
O43819	Protein SCO2 homolog, mitochondrial	SCO2	FUNCTION: Copper metallochaperone essential for the synthesis and maturation of cytochrome c oxidase subunit II (MT-CO2/COX2). Involved in transporting copper to the Cu(A) site on MT-CO2/COX2 (PubMed:15229189, PubMed:17189203). Also acts as a thiol-disulfide oxidoreductase to regulate the redox state of the cysteines in SCO1 during maturation of MT-CO2/COX2 (PubMed:19336478). {ECO:0000269|PubMed:…	O43819;A0A1W2PQK0	SCO2_HUMAN Protein SCO2 homolog, mitochondrial OS=Homo sapiens OX=9606 GN=SCO2 PE=1 SV=3;A0A1W2PQK0_HUMAN Protein SCO2 homolog, mitochondrial (Fragment) OS=Homo sapiens OX=9606 GN=SCO2 PE=1 SV=2	2	4	4	4	19.2	29.81	8409100	3386400	4300600	107490000	64383000	45665000	Quantified
Q53HR1	Eukaryotic translation elongation factor 1 alpha 1 variant (Fragment)			Q53HR1	Q53HR1_HUMAN Eukaryotic translation elongation factor 1 alpha 1 variant (Fragment) OS=Homo sapiens OX=9606 PE=2 SV=1	1	14	1	1	58.5	39.256	6229200	9909600	2169800	107350000	97735000	48628000	Quantified
Q6NT15	STON2 protein (Fragment)	STON2		Q6NT15;Q6NT53;Q6NT31;Q17R23;A0A3B3IU55;Q8WXE9	Q6NT15_HUMAN STON2 protein (Fragment) OS=Homo sapiens OX=9606 GN=STON2 PE=2 SV=1;Q6NT53_HUMAN Stonin 2 OS=Homo sapiens OX=9606 GN=STON2 PE=2 SV=1;Q6NT31_HUMAN Stonin 2 OS=Homo sapiens OX=9606 GN=STON2 PE=2 SV=1;Q17R23_HUMAN Stonin 2 OS=Homo sapiens OX=9606	6	1	1	1	1	100.94	4332600	2612600	0	106790000	83550000		Quantified
A0A024R9D2	Metadherin, isoform CRA_a	MTDH		A0A024R9D2;Q86UE4;E5RJU9;H0YBJ8;H0YB56	A0A024R9D2_HUMAN Metadherin, isoform CRA_a OS=Homo sapiens OX=9606 GN=MTDH PE=4 SV=1;LYRIC_HUMAN Protein LYRIC OS=Homo sapiens OX=9606 GN=MTDH PE=1 SV=2;E5RJU9_HUMAN Protein LYRIC OS=Homo sapiens OX=9606 GN=MTDH PE=1 SV=1	5	7	7	7	19.4	63.836	4175200	6878800	7643800	106720000	156040000	159400000	Quantified
E9PJH7	Mitochondrial glutamate carrier 1 (Fragment)	SLC25A22		E9PJH7;Q9H936;A0A0D9SFE1;E9PS95;A0A0D9SEI9;A0A024RCA6;A0A024R0W0;Q9H1K4	E9PJH7_HUMAN Mitochondrial glutamate carrier 1 (Fragment) OS=Homo sapiens OX=9606 GN=SLC25A22 PE=1 SV=5;GHC1_HUMAN Mitochondrial glutamate carrier 1 OS=Homo sapiens OX=9606 GN=SLC25A22 PE=1 SV=1;A0A0D9SFE1_HUMAN Mitochondrial glutamate carrier 1 (Fragment)	8	4	4	4	16.6	33.281	7121200	2878600	0	106400000	66562000		Quantified
P46939	Utrophin	UTRN	FUNCTION: May play a role in anchoring the cytoskeleton to the plasma membrane. {ECO:0000250}.	P46939;H0Y337;Q6LBS5;Q5T097;A8K8Z1	UTRO_HUMAN Utrophin OS=Homo sapiens OX=9606 GN=UTRN PE=1 SV=2	5	4	4	4	1.7	394.46	443240	1582500	1468500	106240000	267400000	191160000	Quantified
Q6FI35	Proliferating cell nuclear antigen	PCNA	FUNCTION: This protein is an auxiliary protein of DNA polymerase delta and is involved in the control of eukaryotic DNA replication by increasing the polymerase's processibility during elongation of the leading strand. {ECO:0000256|RuleBase:RU000641}.	Q6FI35;Q6FHF5;P12004	Q6FI35_HUMAN Proliferating cell nuclear antigen OS=Homo sapiens OX=9606 GN=PCNA PE=1 SV=1;Q6FHF5_HUMAN Proliferating cell nuclear antigen (Fragment) OS=Homo sapiens OX=9606 GN=PCNA PE=2 SV=1;PCNA_HUMAN Proliferating cell nuclear antigen OS=Homo sapiens OX=	3	2	2	2	10.7	28.715	7461700	4111500	2992000	105550000	61600000	55875000	Quantified
A0A2R8Y765	SWI/SNF-related matrix-associated actin-dependent regulator of chromatin subfamily E member 1	SMARCE1		A0A2R8Y765;J3QKS7;A0A2R8Y7U4;A0A2U3TZQ7;A0A2R8Y7I9;A0A2R8Y4T4;A0A2R8YES3;A0A2R8Y855;B4DGM3;A0A024R1S7;Q969G3;J3QR61	A0A2R8Y765_HUMAN SWI/SNF-related matrix-associated actin-dependent regulator of chromatin subfamily E member 1 OS=Homo sapiens OX=9606 GN=SMARCE1 PE=1 SV=1;J3QKS7_HUMAN SWI/SNF-related matrix-associated actin-dependent regulator of chromatin subfamily E me	12	3	3	3	14.1	32.319	1105000	10267000	8320500	105530000	159930000	60503000	Quantified
E9PB61	THO complex subunit 4	ALYREF		E9PB61;Q86V81	E9PB61_HUMAN THO complex subunit 4 OS=Homo sapiens OX=9606 GN=ALYREF PE=1 SV=1;THOC4_HUMAN THO complex subunit 4 OS=Homo sapiens OX=9606 GN=ALYREF PE=1 SV=3	2	2	2	2	11	27.557	9474900	4057600	1554800	105500000	50659000	46861000	Quantified
A0A024QZF2	Related RAS viral (R-ras) oncogene homolog, isoform CRA_a	RRAS		A0A024QZF2;P10301	A0A024QZF2_HUMAN Related RAS viral (R-ras) oncogene homolog, isoform CRA_a OS=Homo sapiens OX=9606 GN=RRAS PE=4 SV=1;RRAS_HUMAN Ras-related protein R-Ras OS=Homo sapiens OX=9606 GN=RRAS PE=1 SV=1	2	4	4	3	23.4	23.48	7237900	6193600	0	104890000	83974000		Quantified
Q15008	26S proteasome non-ATPase regulatory subunit 6	PSMD6	FUNCTION: Component of the 26S proteasome, a multiprotein complex involved in the ATP-dependent degradation of ubiquitinated proteins. This complex plays a key role in the maintenance of protein homeostasis by removing misfolded or damaged proteins, which could impair cellular functions, and by removing proteins whose functions are no longer required. Therefore, the proteasome participates in num…	Q15008;B3KT66;C9J7B7;C9J0E9;H7C531	PSMD6_HUMAN 26S proteasome non-ATPase regulatory subunit 6 OS=Homo sapiens OX=9606 GN=PSMD6 PE=1 SV=1;B3KT66_HUMAN Proteasome (Prosome, macropain) 26S subunit, non-ATPase, 6, isoform CRA_c OS=Homo sapiens OX=9606 GN=PSMD6 PE=2 SV=1;C9J7B7_HUMAN 26S proteas	5	8	8	8	20.6	45.531	3412600	5723500	7044200	104630000	128800000	147650000	Quantified
P53618	Coatomer subunit beta	COPB1	FUNCTION: The coatomer is a cytosolic protein complex that binds to dilysine motifs and reversibly associates with Golgi non-clathrin-coated vesicles, which further mediate biosynthetic protein transport from the ER, via the Golgi up to the trans Golgi network. Coatomer complex is required for budding from Golgi membranes, and is essential for the retrograde Golgi-to-ER transport of dilysine-tagg…	P53618;E9PP73;E9PP63;E9PKQ1	COPB_HUMAN Coatomer subunit beta OS=Homo sapiens OX=9606 GN=COPB1 PE=1 SV=3;E9PP73_HUMAN Coatomer subunit beta (Fragment) OS=Homo sapiens OX=9606 GN=COPB1 PE=1 SV=8	4	6	6	6	8.1	107.14	2006000	1244000	1286200	103920000	70116000	34193000	Quantified
F8W038	Chromosome 17 open reading frame 49	C17orf49		F8W038;H0YIS7;Q8IXM2;F8W1H0	F8W038_HUMAN Chromosome 17 open reading frame 49 OS=Homo sapiens OX=9606 GN=C17orf49 PE=1 SV=1;H0YIS7_HUMAN RNASEK-C17orf49 readthrough (Fragment) OS=Homo sapiens OX=9606 GN=RNASEK-C17orf49 PE=4 SV=1;BAP18_HUMAN Chromatin complexes subunit BAP18 OS=Homo sa	4	2	2	2	21	16.29	12952000	0	0	103620000			Quantified
E5KNY5	Leucine-rich PPR-motif containing	LRPPRC		E5KNY5;P42704;B4DSR0;C9JCA9;B8ZZ38;A0A0C4DG06	E5KNY5_HUMAN Leucine-rich PPR-motif containing OS=Homo sapiens OX=9606 GN=LRPPRC PE=4 SV=1;LPPRC_HUMAN Leucine-rich PPR motif-containing protein, mitochondrial OS=Homo sapiens OX=9606 GN=LRPPRC PE=1 SV=3;B4DSR0_HUMAN cDNA FLJ60080, highly similar to 130 kD	6	10	10	10	9.4	157.9	1147100	1017400	263320	103600000	72324000	29613000	Quantified
B4DWA0	cDNA FLJ54188, moderately similar to High mobility group protein HMG-I/HMG-Y			B4DWA0;A0A024RCT9;P17096	B4DWA0_HUMAN cDNA FLJ54188, moderately similar to High mobility group protein HMG-I/HMG-Y OS=Homo sapiens OX=9606 PE=2 SV=1;A0A024RCT9_HUMAN High mobility group AT-hook 1, isoform CRA_b OS=Homo sapiens OX=9606 GN=HMGA1 PE=4 SV=1;HMGA1_HUMAN High mobility g	3	3	3	2	7.6	34.301	4835000	15887000	37693000	103590000	130310000	320080000	Quantified
B1ANR0	Polyadenylate-binding protein	PABPC4	FUNCTION: Binds the poly(A) tail of mRNA. {ECO:0000256|RuleBase:RU362004}.	B1ANR0;Q6IQ30;Q13310;H0Y5F5;Q15164;Q53GL4;H0YEU6;Q147Y3;Q3B867;Q59GZ7;H0YCC8;P0CB38	B1ANR0_HUMAN Polyadenylate-binding protein OS=Homo sapiens OX=9606 GN=PABPC4 PE=1 SV=1;Q6IQ30_HUMAN Polyadenylate-binding protein OS=Homo sapiens OX=9606 GN=PABPC4 PE=2 SV=1;PABP4_HUMAN Polyadenylate-binding protein 4 OS=Homo sapiens OX=9606 GN=PABPC4 PE=1	12	10	5	5	22	67.97	3431600	3671000	4611100	103060000	119570000	132900000	Quantified
E7EV99	Alpha-adducin	ADD1		E7EV99;E7ENY0;P35611;Q96D30;A0A0A0MSR2;Q4TT76;D6RF25;H0Y9H2;D6RJE2;D6RAH3;B4DPW4	E7EV99_HUMAN Alpha-adducin OS=Homo sapiens OX=9606 GN=ADD1 PE=1 SV=1;E7ENY0_HUMAN Alpha-adducin OS=Homo sapiens OX=9606 GN=ADD1 PE=1 SV=1;ADDA_HUMAN Alpha-adducin OS=Homo sapiens OX=9606 GN=ADD1 PE=1 SV=2;Q96D30_HUMAN ADD1 protein OS=Homo sapiens OX=9606 G	11	4	4	4	8.9	70.055	3042900	5314400	5380200	102540000	103340000	129350000	Quantified
O00425	Insulin-like growth factor 2 mRNA-binding protein 3	IGF2BP3	FUNCTION: RNA-binding factor that may recruit target transcripts to cytoplasmic protein-RNA complexes (mRNPs). This transcript 'caging' into mRNPs allows mRNA transport and transient storage. It also modulates the rate and location at which target transcripts encounter the translational apparatus and shields them from endonuclease attacks or microRNA-mediated degradation. Binds to the 3'-UTR of C…	O00425;F8WD15	IF2B3_HUMAN Insulin-like growth factor 2 mRNA-binding protein 3 OS=Homo sapiens OX=9606 GN=IGF2BP3 PE=1 SV=2	2	6	5	5	15.4	63.704	3772000	4428700	3188600	102270000	108020000	100450000	Quantified
A8MU58	Aminoacyl tRNA synthase complex-interacting multifunctional protein 2	AIMP2		A8MU58;B2R7M3;A0A024QZY1;Q13155	A8MU58_HUMAN Aminoacyl tRNA synthase complex-interacting multifunctional protein 2 OS=Homo sapiens OX=9606 GN=AIMP2 PE=1 SV=2;B2R7M3_HUMAN cDNA, FLJ93510, highly similar to Homo sapiens JTV1 gene (JTV1), mRNA OS=Homo sapiens OX=9606 PE=2 SV=1;A0A024QZY1_HU	4	4	4	4	24.4	26.76	10232000	12252000	4238500	102220000	114630000	57736000	Quantified
Q3B7A7	Trifunctional purine biosynthetic protein adenosine-3	GART		Q3B7A7;Q59HH3;P22102;Q15374;C9JBJ1;C9JTV6;F8WD69;B4DJ93;C9JZG2;C9JKQ7;H7C366	Q3B7A7_HUMAN Trifunctional purine biosynthetic protein adenosine-3 OS=Homo sapiens OX=9606 GN=GART PE=2 SV=1;Q59HH3_HUMAN Trifunctional purine biosynthetic protein adenosine-3 (Fragment) OS=Homo sapiens OX=9606 PE=2 SV=1;PUR2_HUMAN Trifunctional purine bio	11	6	6	6	7.6	107.72	2084200	1471900	1807200	102120000	71092000	72656000	Quantified
Q9Y3I0	RNA-splicing ligase RtcB homolog	RTCB	FUNCTION: Catalytic subunit of the tRNA-splicing ligase complex that acts by directly joining spliced tRNA halves to mature-sized tRNAs by incorporating the precursor-derived splice junction phosphate into the mature tRNA as a canonical 3',5'-phosphodiester. May act as an RNA ligase with broad substrate specificity, and may function toward other RNAs. {ECO:0000255|HAMAP-Rule:MF_03144, ECO:0000269…	Q9Y3I0;B4DNA0;B4DNG5;B4DXF1	RTCB_HUMAN RNA-splicing ligase RtcB homolog OS=Homo sapiens OX=9606 GN=RTCB PE=1 SV=1;B4DNA0_HUMAN cDNA FLJ58027 OS=Homo sapiens OX=9606 PE=2 SV=1	4	7	7	7	17	55.21	4106900	6454000	9502500	101750000	78648000	274900000	Quantified
B8QGS9	Truncated plakophilin-2	PKP2		B8QGS9;Q99959;B8QGS8;A0A087WXY2;B4DR79	B8QGS9_HUMAN Truncated plakophilin-2 OS=Homo sapiens OX=9606 GN=PKP2 PE=1 SV=1;PKP2_HUMAN Plakophilin-2 OS=Homo sapiens OX=9606 GN=PKP2 PE=1 SV=2	5	5	5	5	8.5	91.239	1907400	1938500	1224700	101540000	70826000	57049000	Quantified
A0JLU5	ESF1 protein (Fragment)	ESF1		A0JLU5;Q05C10;Q9H501;Q8IWH6;A0A087WX71	A0JLU5_HUMAN ESF1 protein (Fragment) OS=Homo sapiens OX=9606 GN=ESF1 PE=2 SV=1;Q05C10_HUMAN ESF1 protein (Fragment) OS=Homo sapiens OX=9606 GN=ESF1 PE=2 SV=1;ESF1_HUMAN ESF1 homolog OS=Homo sapiens OX=9606 GN=ESF1 PE=1 SV=1;Q8IWH6_HUMAN ESF1 protein (Fragm	5	4	4	4	9.1	63.456	4205100	2510400	2818700	101290000	48981000	68826000	Quantified
A0A024R4Z6	FACT complex subunit SSRP1	SSRP1	FUNCTION: Component of the FACT complex, a general chromatin factor that acts to reorganize nucleosomes. The FACT complex is involved in multiple processes that require DNA as a template such as mRNA elongation, DNA replication and DNA repair. During transcription elongation the FACT complex acts as a histone chaperone that both destabilizes and restores nucleosomal structure. It facilitates the …	A0A024R4Z6;Q08945;E9PMD4;A0A0U1RRK2	A0A024R4Z6_HUMAN FACT complex subunit SSRP1 OS=Homo sapiens OX=9606 GN=SSRP1 PE=3 SV=1;SSRP1_HUMAN FACT complex subunit SSRP1 OS=Homo sapiens OX=9606 GN=SSRP1 PE=1 SV=1	4	7	7	7	14.5	81.074	3530900	3807800	3786900	101190000	112960000	101530000	Quantified
Q5R210	Carbamoylphosphate synthetase I	CPS1		Q5R210;Q5R208;Q5R206;A0A024R454;P31327;Q5R207;Q5R209;A8K134;B7ZAW0;Q5R211;Q05CV6	Q5R210_HUMAN Carbamoylphosphate synthetase I OS=Homo sapiens OX=9606 GN=CPS1 PE=2 SV=1;Q5R208_HUMAN Carbamoylphosphate synthetase I OS=Homo sapiens OX=9606 GN=CPS1 PE=2 SV=1;Q5R206_HUMAN Carbamoylphosphate synthetase I OS=Homo sapiens OX=9606 GN=CPS1 PE=2	11	7	6	6	5.7	164.9	1496900	1336400	665740	101180000	93202000	59907000	Quantified
P22234	Multifunctional protein ADE2	PAICS		P22234;B4DGX3;E9PBS1;D6RF62;A0A024RD89	PUR6_HUMAN Multifunctional protein ADE2 OS=Homo sapiens OX=9606 GN=PAICS PE=1 SV=3;B4DGX3_HUMAN cDNA FLJ54607, highly similar to Multifunctional protein ADE2 OS=Homo sapiens OX=9606 PE=2 SV=1;E9PBS1_HUMAN Multifunctional protein ADE2 (Fragment) OS=Homo sap	5	6	6	6	18.4	47.079	5214800	8645400	4052500	100700000	101980000	113620000	Quantified
B3KQG6	cDNA FLJ90427 fis, clone NT2RP3000481, highly similar to Importin-7			B3KQG6;O95373;B3KNG9	B3KQG6_HUMAN cDNA FLJ90427 fis, clone NT2RP3000481, highly similar to Importin-7 OS=Homo sapiens OX=9606 PE=2 SV=1;IPO7_HUMAN Importin-7 OS=Homo sapiens OX=9606 GN=IPO7 PE=1 SV=1	3	5	5	5	9.8	82.515	4790300	5848400	2359700	100570000	101680000	65073000	Quantified
M0QXK2	U1 small nuclear ribonucleoprotein A (Fragment)	SNRPA		M0QXK2;M0R221;M0R2B8;B2R802;P09012;M0R0G9;M0QZG7;M0R268	M0QXK2_HUMAN U1 small nuclear ribonucleoprotein A (Fragment) OS=Homo sapiens OX=9606 GN=SNRPA PE=1 SV=8;M0R221_HUMAN U1 small nuclear ribonucleoprotein A (Fragment) OS=Homo sapiens OX=9606 GN=SNRPA PE=1 SV=1;M0R2B8_HUMAN U1 small nuclear ribonucleoprotein	8	3	3	3	28.9	14.547	7398300	3433900	8020500	100520000	40323000	22995000	Quantified
Q7L804	Rab11 family-interacting protein 2	RAB11FIP2	FUNCTION: A Rab11 effector binding preferentially phosphatidylinositol 3,4,5-trisphosphate (PtdInsP3) and phosphatidic acid (PA) and acting in the regulation of the transport of vesicles from the endosomal recycling compartment (ERC) to the plasma membrane. Involved in insulin granule exocytosis. Also involved in receptor-mediated endocytosis and membrane trafficking of recycling endosomes, proba…	Q7L804;B3KRW2;Q4JIW2;E7EX40;Q6WKZ4	RFIP2_HUMAN Rab11 family-interacting protein 2 OS=Homo sapiens OX=9606 GN=RAB11FIP2 PE=1 SV=1	5	7	7	7	18.4	58.278	2027000	6441900	10652000	99951000	163950000	222200000	Quantified
Q5JPE4	Vacuolar protein sorting-associated protein 29	DKFZp667O202	FUNCTION: Acts as component of the retromer cargo-selective complex (CSC). The CSC is believed to be the core functional component of retromer or respective retromer complex variants acting to prevent missorting of selected transmembrane cargo proteins into the lysosomal degradation pathway. {ECO:0000256|RuleBase:RU362040}.	Q5JPE4;A0A384MR19;F8VXU5;Q9UBQ0;Q05DG7	Q5JPE4_HUMAN Vacuolar protein sorting-associated protein 29 OS=Homo sapiens OX=9606 GN=DKFZp667O202 PE=3 SV=1;A0A384MR19_HUMAN Vacuolar protein sorting-associated protein 29 OS=Homo sapiens OX=9606 PE=2 SV=1;F8VXU5_HUMAN Vacuolar protein sorting-associated	5	3	3	3	17.7	20.392	12399000	5122100	0	99700000	68559000		Quantified
Q9H1X3	DnaJ homolog subfamily C member 25	DNAJC25		Q9H1X3;F2Z3D1;J3QR79;A0A024R161	DJC25_HUMAN DnaJ homolog subfamily C member 25 OS=Homo sapiens OX=9606 GN=DNAJC25 PE=1 SV=1;F2Z3D1_HUMAN DnaJ homolog subfamily C member 25 OS=Homo sapiens OX=9606 GN=DNAJC25 PE=4 SV=1;J3QR79_HUMAN DnaJ homolog subfamily C member 25 OS=Homo sapiens OX=9606	4	4	4	4	15.8	42.403	7066800	1729400	4981500	99260000	67128000	61910000	Quantified
P55081	Microfibrillar-associated protein 1	MFAP1	FUNCTION: Involved in pre-mRNA splicing as a component of the spliceosome. {ECO:0000269|PubMed:28781166}.	P55081	MFAP1_HUMAN Microfibrillar-associated protein 1 OS=Homo sapiens OX=9606 GN=MFAP1 PE=1 SV=2	1	5	5	5	20	51.958	5466900	11515000	10696000	98524000	199370000	141920000	Quantified
Q5QJE6	Deoxynucleotidyltransferase terminal-interacting protein 2	DNTTIP2	FUNCTION: Regulates the transcriptional activity of DNTT and ESR1. May function as a chromatin remodeling protein. {ECO:0000269|PubMed:12786946, ECO:0000269|PubMed:15047147}.	Q5QJE6;J3KP30;B7Z854	TDIF2_HUMAN Deoxynucleotidyltransferase terminal-interacting protein 2 OS=Homo sapiens OX=9606 GN=DNTTIP2 PE=1 SV=2	3	5	5	5	9.7	84.468	2692100	2682100	4542600	98254000	116580000	115890000	Quantified
A0A024RCX8	Peptidyl-prolyl cis-trans isomerase	PPIL1	FUNCTION: PPIases accelerate the folding of proteins. It catalyzes the cis-trans isomerization of proline imidic peptide bonds in oligopeptides. {ECO:0000256|RuleBase:RU363019}.	A0A024RCX8;Q9Y3C6	A0A024RCX8_HUMAN Peptidyl-prolyl cis-trans isomerase OS=Homo sapiens OX=9606 GN=PPIL1 PE=3 SV=1;PPIL1_HUMAN Peptidyl-prolyl cis-trans isomerase-like 1 OS=Homo sapiens OX=9606 GN=PPIL1 PE=1 SV=1	2	4	4	4	30.1	18.237	14742000	31587000	9844200	98120000	147400000	93658000	Quantified
Q6P1S2	Protein C3orf33	C3orf33	FUNCTION: [Isoform 2]: Secreted protein may play a role in transcription regulation via the MAPK3/MAPK1 pathway through an unidentified receptor on the plasma membrane.	Q6P1S2	CC033_HUMAN Protein C3orf33 OS=Homo sapiens OX=9606 GN=C3orf33 PE=1 SV=2	1	2	2	2	11.9	33.765	7739900	0	3536900	97969000		58776000	Quantified
Q6PUJ7	Prohibitin	HEL-215		Q6PUJ7;Q6FHP5;Q53FV0;A8K401;P35232;C9JZ20;E7ESE2;E9PCW0;C9JW96;D6RBK0;Q9BSE8;A8K9G2	Q6PUJ7_HUMAN Prohibitin OS=Homo sapiens OX=9606 GN=HEL-215 PE=2 SV=1;Q6FHP5_HUMAN Prohibitin (Fragment) OS=Homo sapiens OX=9606 GN=PHB PE=2 SV=1;Q53FV0_HUMAN Prohibitin (Fragment) OS=Homo sapiens OX=9606 PE=2 SV=1;A8K401_HUMAN Prohibitin OS=Homo sapiens OX	12	6	6	6	25.4	29.82	6114800	1977300	0	97730000	43099000		Quantified
A0A024RDA1	Exocyst complex component 1, isoform CRA_a	EXOC1		A0A024RDA1;A1LT29;Q9NV70;A0PJ99	A0A024RDA1_HUMAN Exocyst complex component 1, isoform CRA_a OS=Homo sapiens OX=9606 GN=EXOC1 PE=4 SV=1;A1LT29_HUMAN Exocyst complex component 1, isoform CRA_b OS=Homo sapiens OX=9606 GN=EXOC1 PE=4 SV=1;EXOC1_HUMAN Exocyst complex component 1 OS=Homo sapien	4	5	5	5	5.6	100.28	1815700	4128200	2453000	96897000	133670000	111780000	Quantified
F5GXB1	Rho-related GTP-binding protein RhoF (Fragment)	RHOF		F5GXB1;A8K0B7;Q9HBH0	F5GXB1_HUMAN Rho-related GTP-binding protein RhoF (Fragment) OS=Homo sapiens OX=9606 GN=RHOF PE=1 SV=1;A8K0B7_HUMAN cDNA FLJ75043, highly similar to Homo sapiens ras homolog gene family, member F (in filopodia), mRNA OS=Homo sapiens OX=9606 PE=2 SV=1;RHOF_	3	2	2	2	30.1	12.262	18068000	7732200	0	96680000	51826000		Quantified
O94973	AP-2 complex subunit alpha-2	AP2A2	FUNCTION: Component of the adaptor protein complex 2 (AP-2). Adaptor protein complexes function in protein transport via transport vesicles in different membrane traffic pathways. Adaptor protein complexes are vesicle coat components and appear to be involved in cargo selection and vesicle formation. AP-2 is involved in clathrin-dependent endocytosis in which cargo proteins are incorporated into …	O94973;B7Z1Q4;A0A0G2JS82;B7Z5S9;A0A0G2JQM1;M0R2D9;B3KMI7;E9PR62;Q8N2F8	AP2A2_HUMAN AP-2 complex subunit alpha-2 OS=Homo sapiens OX=9606 GN=AP2A2 PE=1 SV=2;B7Z1Q4_HUMAN cDNA FLJ57955, highly similar to Adapter-relatedprotein complex 2 alpha- 2 subunit OS=Homo sapiens OX=9606 PE=2 SV=1;A0A0G2JS82_HUMAN AP-2 complex subunit alph	9	12	6	6	17	103.96	1282500	3658400	3417900	96405000	162760000	122270000	Quantified
Q6IB58	Flotillin	FLOT1		Q6IB58;Q5ST80;Q53HQ0;O75955;A0A140T9R1;A0A140T9W4;A2VCL5;A0A140T974;A2AB13;A2AB11;A0A0G2JJQ6;A0A140T9X0;A2AB12;A2AB09;A2AB10;A0A140T907;A0A140T9B1;A0A140T957;A0A140T910;A0A140T9C3;A0A140T959	Q6IB58_HUMAN Flotillin OS=Homo sapiens OX=9606 GN=FLOT1 PE=2 SV=1;Q5ST80_HUMAN Flotillin OS=Homo sapiens OX=9606 GN=FLOT1 PE=2 SV=1;Q53HQ0_HUMAN Flotillin (Fragment) OS=Homo sapiens OX=9606 PE=2 SV=1;FLOT1_HUMAN Flotillin-1 OS=Homo sapiens OX=9606 GN=FLOT1	21	6	6	6	17.3	47.337	2415300	2202400	4797000	96258000	63273000	83639000	Quantified
A0A024RC75	Chromodomain helicase DNA binding protein 2, isoform CRA_a	CHD2		A0A024RC75;O14647;A0A1B0GTU9;A8K9Y5;A0A0D9SGK0;Q8N677;B7Z3I4;A0A0D9SFV8;A0A1B0GTM9;A0A0D9SF92;Q3YLD5;A0A0D9SFA3;Q3YLD6;A0A1B0GU59	A0A024RC75_HUMAN Chromodomain helicase DNA binding protein 2, isoform CRA_a OS=Homo sapiens OX=9606 GN=CHD2 PE=4 SV=1;CHD2_HUMAN Chromodomain-helicase-DNA-binding protein 2 OS=Homo sapiens OX=9606 GN=CHD2 PE=1 SV=2;A0A1B0GTU9_HUMAN Chromodomain-helicase-DN	14	11	11	10	7.4	200.56	665850	2548500	4969500	96206000	184780000	321530000	Quantified
A8K6Q8	cDNA FLJ75881, highly similar to Homo sapiens transferrin receptor (p90, CD71) (TFRC), mRNA			A8K6Q8;G3V0E5;P02786;B7Z2I6	A8K6Q8_HUMAN cDNA FLJ75881, highly similar to Homo sapiens transferrin receptor (p90, CD71) (TFRC), mRNA OS=Homo sapiens OX=9606 PE=2 SV=1;G3V0E5_HUMAN Transferrin receptor (P90, CD71), isoform CRA_c OS=Homo sapiens OX=9606 GN=TFRC PE=1 SV=1;TFR1_HUMAN Tra	4	6	6	6	9.3	84.872	1421600	2962900	1981900	96134000	69397000	65314000	Quantified
A0A0A0MQZ6	Ribosome biogenesis protein NSA2 homolog	NSA2		A0A0A0MQZ6;Q5J7U2;O95478;H0YAI9	A0A0A0MQZ6_HUMAN Ribosome biogenesis protein NSA2 homolog OS=Homo sapiens OX=9606 GN=NSA2 PE=1 SV=1;Q5J7U2_HUMAN TGF beta-inducible nuclear protein 1 OS=Homo sapiens OX=9606 GN=CDK105 PE=2 SV=1;NSA2_HUMAN Ribosome biogenesis protein NSA2 homolog OS=Homo sa	4	2	2	2	12.2	22.653	13524000	0	11331000	95558000		76614000	Quantified
D6RBD7	Eukaryotic translation elongation factor 1 epsilon-1	EEF1E1		D6RBD7;C9J1V9;O43324;H0YAL7;H0YAH9;D6RCQ0	D6RBD7_HUMAN Eukaryotic translation elongation factor 1 epsilon-1 OS=Homo sapiens OX=9606 GN=EEF1E1 PE=4 SV=1;C9J1V9_HUMAN EEF1E1-BLOC1S5 readthrough (NMD candidate) OS=Homo sapiens OX=9606 GN=EEF1E1-BLOC1S5 PE=4 SV=2;MCA3_HUMAN Eukaryotic translation elon	6	5	5	5	32.7	16.686	10988000	8414500	6152700	95553000	95604000	51571000	Quantified
Q9Y3C1	Nucleolar protein 16	NOP16		Q9Y3C1;D6RC60;B4E098;D6RIC3;A0A0C4DGU5;A0A087X2G6	NOP16_HUMAN Nucleolar protein 16 OS=Homo sapiens OX=9606 GN=NOP16 PE=1 SV=2	6	3	3	3	20.8	21.188	10187000	8241700	0	95467000	77631000		Quantified
Q9UMJ0	Myosin (Fragment)			Q9UMJ0	Q9UMJ0_HUMAN Myosin (Fragment) OS=Homo sapiens OX=9606 PE=2 SV=1	1	5	1	0	83.8	4.2418	33986000	11831000	0	94250000	38385000		Quantified
B3KX15	cDNA FLJ44468 fis, clone UTERU2026025, moderately similar to SPLICING FACTOR, ARGININE/SERINE-RICH 2			B3KX15;J3QL05;J3KP15;Q6NXQ0;Q8N220;B3KVY2;B3KUF7;Q8NAK9;Q53FN0;A0A024R8U5;Q01130;B3KUY1;A0A024R3A8;Q9BRL6	B3KX15_HUMAN cDNA FLJ44468 fis, clone UTERU2026025, moderately similar to SPLICING FACTOR, ARGININE/SERINE-RICH 2 OS=Homo sapiens OX=9606 PE=2 SV=1;J3QL05_HUMAN Serine/arginine-rich-splicing factor 2 (Fragment) OS=Homo sapiens OX=9606 GN=SRSF2 PE=1 SV=1;J3	14	2	2	2	19.7	13.814	10462000	6275700	17591000	94160000	48817000	154700000	Quantified
F5GY37	Prohibitin	PHB2		F5GY37;J3KPX7;Q99623;F5H3X6;B4DW05;F5GWA7;F5H2D2;A0A3G2KQ93;F5H0C5	F5GY37_HUMAN Prohibitin OS=Homo sapiens OX=9606 GN=PHB2 PE=1 SV=1;J3KPX7_HUMAN Prohibitin OS=Homo sapiens OX=9606 GN=PHB2 PE=1 SV=2;PHB2_HUMAN Prohibitin-2 OS=Homo sapiens OX=9606 GN=PHB2 PE=1 SV=2;F5H3X6_HUMAN Prohibitin (Fragment) OS=Homo sapiens OX=9606	9	4	4	4	17.6	29.723	5387100	2174800	3427500	93220000	52227000	56258000	Quantified
Q15545	Transcription initiation factor TFIID subunit 7	TAF7	FUNCTION: Functions as a component of the DNA-binding general transcription factor complex TFIID, a multimeric protein complex that plays a central role in mediating promoter responses to various activators and repressors. Present in both of the previously described TFIID species which either lack or contain TAFII30 (TFIID alpha and TFIID beta respectively). {ECO:0000269|PubMed:10438527}.	Q15545;A0A096LPC3	TAF7_HUMAN Transcription initiation factor TFIID subunit 7 OS=Homo sapiens OX=9606 GN=TAF7 PE=1 SV=1	2	6	6	6	19.8	40.259	3219100	11361000	16244000	92035000	158540000	249040000	Quantified
A0A024RB87	RAP1B, member of RAS oncogene family, isoform CRA_a	RAP1B		A0A024RB87;P61224;A6NIZ1;F5H823;B7ZB78;F5GZG1;B7ZAY2;E7ESV4;F5H7Y6;Q5U0C3;A8KAH9;P62834;F5H4H0;F5GYH7;F5H077;F5GWU8;F5H491;F5H0B7;F5H500;F5H6R7;F5H004;A0A075B6Q0;F5GYB5;F5GX62;Q9BXV4	A0A024RB87_HUMAN RAP1B, member of RAS oncogene family, isoform CRA_a OS=Homo sapiens OX=9606 GN=RAP1B PE=4 SV=1;RAP1B_HUMAN Ras-related protein Rap-1b OS=Homo sapiens OX=9606 GN=RAP1B PE=1 SV=1;RP1BL_HUMAN Ras-related protein Rap-1b-like protein OS=Homo sa	25	3	3	3	19	20.825	10347000	4825600	0	91932000	53243000		Quantified
Q6IAX5	Eukaryotic translation initiation factor 3 subunit E	EIF3E	FUNCTION: Component of the eukaryotic translation initiation factor 3 (eIF-3) complex, which is required for several steps in the initiation of protein synthesis. The eIF-3 complex associates with the 40S ribosome and facilitates the recruitment of eIF-1, eIF-1A, eIF-2:GTP:methionyl-tRNAi and eIF-5 to form the 43S pre-initiation complex (43S PIC). The eIF-3 complex stimulates mRNA recruitment to …	Q6IAX5;B2R806;P60228;B3KW56;A0A161SXE1;E5RGA2;H0YBR5;E5RHS5;E5RIT4;H0YAW4;E5RIP5;E5RJ25;E5RII3	Q6IAX5_HUMAN Eukaryotic translation initiation factor 3 subunit E OS=Homo sapiens OX=9606 GN=EIF3E PE=2 SV=1;B2R806_HUMAN Eukaryotic translation initiation factor 3 subunit E OS=Homo sapiens OX=9606 GN=EIF3E PE=2 SV=1;EIF3E_HUMAN Eukaryotic translation ini	13	7	7	7	16.9	52.205	3984800	5745900	2859600	91857000	130120000	106890000	Quantified
A0A024R8R0	SAP30 binding protein, isoform CRA_a	SAP30BP		A0A024R8R0;J3QQJ0;Q9UHR5;F5H478;B7Z4X9;J3KRU5;X6R3T8;J3QLH3;J3KS14;Q659G6;J3QLM2;J3KRR6	A0A024R8R0_HUMAN SAP30 binding protein, isoform CRA_a OS=Homo sapiens OX=9606 GN=SAP30BP PE=4 SV=1;J3QQJ0_HUMAN SAP30-binding protein (Fragment) OS=Homo sapiens OX=9606 GN=SAP30BP PE=1 SV=1;S30BP_HUMAN SAP30-binding protein OS=Homo sapiens OX=9606 GN=SAP30	12	5	5	5	20.8	33.87	4319800	12853000	13745000	91762000	186870000	183120000	Quantified
B4DYW3	cDNA FLJ56752, highly similar to 28S ribosomal protein S15, mitochondrial (S15mt)			B4DYW3;Q59EA6;P82914	B4DYW3_HUMAN cDNA FLJ56752, highly similar to 28S ribosomal protein S15, mitochondrial (S15mt) OS=Homo sapiens OX=9606 PE=2 SV=1;Q59EA6_HUMAN Mitochondrial ribosomal protein S15 variant (Fragment) OS=Homo sapiens OX=9606 PE=2 SV=1;RT15_HUMAN 28S ribosomal	3	2	2	2	15.4	16.089	13666000	6428800	0	91300000	62480000		Quantified
A6NLN1	Polypyrimidine tract binding protein 1, isoform CRA_b	PTBP1		A6NLN1;A0A0U1RRM4;P26599;K7EK45;A0A087WUW5;A0A0D9SF20;A0A087WU68;Q59H49;A0A024R163;O95758	A6NLN1_HUMAN Polypyrimidine tract binding protein 1, isoform CRA_b OS=Homo sapiens OX=9606 GN=PTBP1 PE=1 SV=4;A0A0U1RRM4_HUMAN Polypyrimidine tract-binding protein 1 OS=Homo sapiens OX=9606 GN=PTBP1 PE=1 SV=1;PTBP1_HUMAN Polypyrimidine tract-binding protei	10	3	3	3	9.3	56.51	1692000	4288200	6618400	90889000	53820000	80741000	Quantified
A0A024R1K8	Splicing factor 3a, subunit 1, 120kDa, isoform CRA_a	SF3A1		A0A024R1K8;Q15459;B4E091;H7C1L2	A0A024R1K8_HUMAN Splicing factor 3a, subunit 1, 120kDa, isoform CRA_a OS=Homo sapiens OX=9606 GN=SF3A1 PE=4 SV=1;SF3A1_HUMAN Splicing factor 3A subunit 1 OS=Homo sapiens OX=9606 GN=SF3A1 PE=1 SV=1;B4E091_HUMAN cDNA FLJ55438, highly similar to Splicing fact	4	5	5	5	9.2	88.885	1732800	2280800	2856400	90210000	102790000	73313000	Quantified
A6NLJ7	Ubiquitin carboxyl-terminal hydrolase	UCHL1		A6NLJ7;A0A024R9X2;V9HW74;B2RD14;P09936;D6R974;D6RE83;D6R956	A6NLJ7_HUMAN Ubiquitin carboxyl-terminal hydrolase OS=Homo sapiens OX=9606 GN=UCHL1 PE=2 SV=1;A0A024R9X2_HUMAN Ubiquitin carboxyl-terminal esterase L1 (Ubiquitin thiolesterase), isoform CRA_a OS=Homo sapiens OX=9606 GN=UCHL1 PE=4 SV=1;V9HW74_HUMAN Ubiquiti	8	3	3	3	33.8	15.69	14817000	3081300	2039800	90161000	30231000	15925000	Quantified
O75367	Core histone macro-H2A.1	H2AFY	FUNCTION: Variant histone H2A which replaces conventional H2A in a subset of nucleosomes where it represses transcription (PubMed:12718888, PubMed:15621527, PubMed:16428466). Nucleosomes wrap and compact DNA into chromatin, limiting DNA accessibility to the cellular machineries which require DNA as a template. Histones thereby play a central role in transcription regulation, DNA repair, DNA repli…	O75367;D6RCF2;Q59FH0;B4DJC3	H2AY_HUMAN Core histone macro-H2A.1 OS=Homo sapiens OX=9606 GN=H2AFY PE=1 SV=4	4	3	3	3	14	39.617	4745500	8457500	7109200	90135000	112160000	139750000	Quantified
A0A0S2Z4Z0	RNA binding motif protein 14 isoform 1 (Fragment)	RBM14		A0A0S2Z4Z0;Q96PK6;B4DNG4;Q59GV2	A0A0S2Z4Z0_HUMAN RNA binding motif protein 14 isoform 1 (Fragment) OS=Homo sapiens OX=9606 GN=RBM14 PE=2 SV=1;RBM14_HUMAN RNA-binding protein 14 OS=Homo sapiens OX=9606 GN=RBM14 PE=1 SV=2;B4DNG4_HUMAN cDNA FLJ59137, highly similar to RNA-binding protein 14	4	4	4	4	6.4	69.491	3912700	4655500	3014500	89613000	91631000	69048000	Quantified
Q9Y5B6	PAX3- and PAX7-binding protein 1	PAXBP1	FUNCTION: Adapter protein linking the transcription factors PAX3 and PAX7 to the histone methylation machinery and involved in myogenesis. Associates with a histone methyltransferase complex that specifically mediates dimethylation and trimethylation of 'Lys-4' of histone H3. Mediates the recruitment of that complex to the transcription factors PAX3 and PAX7 on chromatin to regulate the expressio…	Q9Y5B6;B3KY25;B3KSC0;Q8N2J1;Q9NZD7;Q5XGA1;Q8N6E6	PAXB1_HUMAN PAX3- and PAX7-binding protein 1 OS=Homo sapiens OX=9606 GN=PAXBP1 PE=1 SV=2;B3KY25_HUMAN cDNA FLJ46670 fis, clone TRACH3008508, highly similar to GC-rich sequence DNA-binding factor homolog OS=Homo sapiens OX=9606 PE=2 SV=1;B3KSC0_HUMAN cDNA F	7	9	9	9	11.9	104.8	1003100	2038600	4658200	89446000	114630000	110550000	Quantified
G3V295	Proteasome subunit alpha type	PSMA6		G3V295;A0A140VK44;G3V5Z7;P60900;Q9BZ93;G3V3U4;G3V3I1;Q59F72	G3V295_HUMAN Proteasome subunit alpha type OS=Homo sapiens OX=9606 GN=PSMA6 PE=1 SV=1;A0A140VK44_HUMAN Proteasome subunit alpha type OS=Homo sapiens OX=9606 PE=2 SV=1;G3V5Z7_HUMAN Proteasome subunit alpha type OS=Homo sapiens OX=9606 GN=PSMA6 PE=1 SV=1;PSA	8	3	3	3	17.2	22.842	7049300	1686900	0	89198000	38411000		Quantified
[truncated: 794 more rows]
